# Supplementary material for: Boosting the Charge Output of Enclosed Liquid‐Based Nanogenerators by Electrowetting‐Assisted Charge Injection Approach
Source: Adv Sci (Weinh). 2025 Jul 29;12(38):e06517. doi: 10.1002/advs.202506517 (PMC12520542; doi:10.1002/advs.202506517)
Supplement: Supplementary file 2 — Supplemental Data1 [file ADVS-12-e06517-s003.xlsx]

## Sheet: Figure1b
0	0	0	0
0.005	1.2	0.00225	0.31377
0.01	6.24	0.0045	1.6321
0.015	4.56	0.00675	-1.45244
0.02	6.48	0.009	1.78898
0.025	6.48	0.01125	2.09516
0.03	7.44	0.0135	2.95802
0.035	6	0.01575	2.10022
0.04	6.96	0.018	2.10275
0.045	6.24	0.02025	2.45953
0.05	6	0.0225	1.80416
0.055	5.52	0.02475	1.14879
0.06	6	0.027	2.61895
0.065	9.6	0.02925	3.93728
0.07	7.2	0.0315	-0.31124
0.075	7.2	0.03375	1.31074
0.08	7.44	0.036	2.12299
0.085	4.8	0.03825	1.3158
0.09	3.12	0.0405	1.67258
0.095	8.88	0.04275	0.05567
0.1	13.68	0.045	1.67764
0.105	19.2	0.04725	2.4899
0.11	26.4	0.0495	2.34061
0.115	23.04	0.05175	1.53341
0.12	22.56	0.054	3.00357
0.125	22.56	0.05625	3.0061
0.13	22.08	0.0585	3.61592
0.135	23.28	0.06075	3.46663
0.14	23.04	0.063	2.15336
0.145	23.04	0.06525	4.78749
0.15	23.52	0.0675	3.82847
0.155	23.28	0.06975	4.28647
0.16	23.28	0.072	4.9469
0.165	22.32	0.07425	4.64578
0.17	22.8	0.0765	3.18069
0.175	24	0.07875	5.76421
0.18	25.92	0.081	4.29912
0.185	24.48	0.08325	6.579
0.19	24.48	0.0855	6.78396
0.195	29.28	0.08775	16.8726
0.2	24.48	0.09	7.59874
0.205	26.88	0.09225	10.3341
0.21	23.04	0.0945	9.07143
0.215	24.24	0.09675	11.1995
0.22	24.96	0.099	10.038
0.225	23.76	0.10125	13.1276
0.23	21.84	0.1035	19.0087
0.235	24	0.10575	33.983
0.24	29.04	0.108	46.5363
0.245	24	0.11025	56.8122
0.25	23.04	0.1125	62.837
0.255	23.28	0.11475	76.7567
0.26	22.8	0.117	87.8929
0.265	23.04	0.11925	92.9562
0.27	22.56	0.1215	99.5377
0.275	19.92	0.12375	107.131
0.28	22.08	0.126	117.255
0.285	15.6	0.12825	127.886
0.29	9.6	0.1305	129.406
0.295	5.76	0.13275	138.518
0.3	5.52	0.135	145.606
0.305	5.76	0.13725	150.163
0.31	5.52	0.1395	155.732
0.315	6.48	0.14175	160.796
0.32	5.28	0.144	165.859
0.325	6.72	0.14625	167.38
0.33	6.48	0.1485	168.395
0.335	6.48	0.15075	170.421
0.34	7.2	0.153	172.448
0.345	4.08	0.15525	175.487
0.35	3.84	0.1575	174.478
0.355	6.24	0.15975	174.986
0.36	6.24	0.162	174.989
0.365	4.32	0.16425	176.509
0.37	5.76	0.1665	177.524
0.375	6	0.16875	177.021
0.38	6	0.171	177.529
0.385	3.12	0.17325	176.013
0.39	5.52	0.1755	177.534
0.395	4.08	0.17775	174.5
0.4	2.16	0.18	177.539
0.405	3.84	0.18225	176.024
0.41	3.6	0.1845	178.557
0.415	3.84	0.18675	177.547
0.42	3.6	0.189	176.537
0.425	3.36	0.19125	176.034
0.43	3.36	0.1935	179.579
0.435	2.88	0.19575	177.557
0.44	3.36	0.198	178.572
0.445	3.84	0.20025	174.526
0.45	3.6	0.2025	178.071
0.455	3.84	0.20475	177.567
0.46	3.12	0.207	179.088
0.465	3.84	0.20925	177.572
0.47	3.6	0.2115	178.081
0.475	4.08	0.21375	179.096
0.48	4.08	0.216	178.086
0.485	5.04	0.21825	178.594
0.49	4.8	0.2205	178.597
0.495	3.84	0.22275	178.6
0.5	5.28	0.225	178.602
0.505	10.08	0.22725	176.074
0.51	13.92	0.2295	179.619
0.515	19.44	0.23175	181.646
0.52	22.32	0.234	179.118
0.525	23.28	0.23625	172.542
0.53	22.8	0.2385	178.617
0.535	23.52	0.24075	--
0.54	24.96	0.243	178.622
0.545	24.72	0.24525	--
0.55	24.72	0.2475	178.627
0.555	23.76	0.24975	177.112
0.56	24.72	0.252	178.126
0.565	24.72	0.25425	--
0.57	24.96	0.2565	178.638
0.575	25.2	0.25875	178.134
0.58	25.68	0.261	177.63
0.585	25.68	0.26325	178.645
0.59	25.68	0.2655	178.142
0.595	27.6	0.26775	177.638
0.6	26.16	0.27	177.641
0.605	25.92	0.27225	176.631
0.61	25.44	0.2745	179.67
0.615	25.44	0.27675	175.624
0.62	24	0.279	177.145
0.625	27.36	0.28125	175.123
0.63	25.68	0.2835	174.113
0.635	24.96	0.28575	171.585
0.64	25.68	0.288	172.094
0.645	25.92	0.29025	168.048
0.65	26.16	0.2925	159.447
0.655	25.44	0.29475	149.328
0.66	25.2	0.297	139.715
0.665	25.68	0.29925	130.102
0.67	24	0.3015	122.514
0.675	24.48	0.30375	114.925
0.68	24.72	0.306	106.324
0.685	23.76	0.30825	101.772
0.69	22.32	0.3105	92.6652
0.695	12	0.31275	86.5948
0.7	6.96	0.315	79.5122
0.705	4.8	0.31725	73.4419
0.71	4.32	0.3195	66.5111
0.715	6	0.32175	58.0622
0.72	5.52	0.324	53.4594
0.725	6	0.32625	46.9842
0.73	6.24	0.3285	41.1162
0.735	6.24	0.33075	37.3738
0.74	6.48	0.333	31.5058
0.745	6.72	0.33525	27.1055
0.75	6.72	0.3375	21.8802
0.755	6.96	0.33975	19.9242
0.76	6.96	0.342	16.9966
0.765	6	0.34425	14.7167
0.77	6	0.3465	12.7455
0.775	5.76	0.34875	10.1671
0.78	6	0.351	10.8275
0.785	5.28	0.35325	7.38872
0.79	4.32	0.3555	7.39125
0.795	4.56	0.35775	6.07798
0.8	4.8	0.36	5.77687
0.805	4.8	0.36225	4.61542
0.81	4.32	0.3645	5.27585
0.815	5.04	0.36675	5.93628
0.82	4.8	0.369	3.96511
0.825	4.8	0.37125	4.62554
0.83	5.04	0.3735	1.69283
0.835	5.28	0.37575	4.17513
0.84	3.12	0.378	3.01369
0.845	5.04	0.38025	3.82594
0.85	3.84	0.3825	3.52482
0.855	2.64	0.38475	3.831
0.86	3.84	0.387	3.37806
0.865	4.56	0.38925	3.02634
0.87	1.92	0.3915	2.87705
0.875	4.08	0.39375	2.22168
0.88	3.84	0.396	2.52785
0.885	4.08	0.39825	2.73281
0.89	4.56	0.4005	1.92562
0.895	4.32	0.40275	1.72572
0.9	4.32	0.405	1.72825
0.905	4.32	0.40725	1.27531
0.91	3.36	0.4095	0.92359
0.915	5.04	0.41175	-0.18725
0.92	4.8	0.414	1.2829
0.925	5.76	0.41625	0.77936
0.93	5.04	0.4185	1.43979
0.935	5.04	0.42075	0.12652
0.94	6.96	0.423	0.78695
0.945	12.24	0.42525	0.9413
0.95	17.28	0.4275	1.60173
0.955	20.88	0.42975	1.30062
0.96	23.52	0.432	1.45497
0.965	23.76	0.43425	1.30568
0.97	24	0.4365	2.11793
0.975	24.72	0.43875	2.27228
0.98	24.24	0.441	1.97117
0.985	24.72	0.44325	1.9737
0.99	24.72	0.4455	1.97623
0.995	25.2	0.44775	2.28241
1	25.92	0.45	1.77886
1.005	24.96	0.45225	1.78139
1.01	25.2	0.4545	0.9742
1.015	24	0.45675	1.78645
1.02	25.68	0.459	1.13108
1.025	25.44	0.46125	0.02024
1.03	25.68	0.4635	1.99647
1.035	25.92	0.46575	-0.48077
1.04	25.92	0.468	1.64728
1.045	26.16	0.47025	0.99191
1.05	25.2	0.4725	2.15842
1.055	25.92	0.47475	3.78039
1.06	26.4	0.477	1.35376
1.065	26.16	0.47925	2.16601
1.07	24.72	0.4815	2.97826
1.075	25.68	0.48375	3.94234
1.08	24.24	0.486	2.8315
1.085	25.44	0.48825	3.79558
1.09	25.2	0.4905	3.64628
1.095	25.68	0.49275	3.80064
1.1	24.96	0.495	3.49952
1.105	24.72	0.49725	4.96967
1.11	24.48	0.4995	5.12403
1.115	23.76	0.50175	5.27838
1.12	24.48	0.504	4.97726
1.125	23.52	0.50625	5.78952
1.13	16.8	0.5085	5.58962
1.135	8.64	0.51075	6.09823
1.14	6.24	0.513	5.59468
1.145	4.32	0.51525	6.91301
1.15	4.08	0.5175	8.38316
1.155	5.28	0.51975	5.1468
1.16	5.76	0.522	7.93275
1.165	5.76	0.52425	7.27738
1.17	5.28	0.5265	10.0127
1.175	6	0.52875	12.1408
1.18	6.48	0.531	26.0098
1.185	6.96	0.53325	36.4375
1.19	6.72	0.5355	49.2944
1.195	6.24	0.53775	60.0764
1.2	7.2	0.54	69.5425
1.205	5.52	0.54225	76.7314
1.21	5.28	0.5445	86.8554
1.215	5.04	0.54675	94.4491
1.22	4.8	0.549	103.055
1.225	4.32	0.55125	112.167
1.23	4.56	0.5535	118.748
1.235	4.8	0.55575	125.33
1.24	4.56	0.558	133.43
1.245	4.56	0.56025	138.493
1.25	5.52	0.5625	147.099
1.255	4.8	0.56475	153.174
1.26	4.56	0.567	156.719
1.265	4.8	0.56925	162.289
1.27	5.28	0.5715	163.809
1.275	4.56	0.57375	166.848
1.28	4.56	0.576	168.875
1.285	4.56	0.57825	171.914
1.29	4.56	0.5805	173.435
1.295	4.8	0.58275	175.462
1.3	4.8	0.585	171.922
1.305	4.56	0.58725	174.961
1.31	1.92	0.5895	175.976
1.315	5.28	0.59175	175.978
1.32	4.56	0.594	176.993
1.325	4.8	0.59625	178.007
1.33	4.32	0.5985	176.998
1.335	6	0.60075	175.988
1.34	3.12	0.603	177.509
1.345	5.04	0.60525	177.511
1.35	4.56	0.6075	177.514
1.355	4.8	0.60975	177.517
1.36	4.56	0.612	178.025
1.365	4.56	0.61425	179.04
1.37	4.56	0.6165	178.536
1.375	4.8	0.61875	174.996
1.38	4.8	0.621	178.541
1.385	4.32	0.62325	178.038
1.39	4.56	0.6255	178.04
1.395	5.28	0.62775	178.043
1.4	4.8	0.63	178.045
1.405	5.76	0.63225	177.036
1.41	4.8	0.6345	177.038
1.415	6.96	0.63675	178.053
1.42	11.76	0.639	178.562
1.425	16.56	0.64125	178.058
1.43	21.36	0.6435	178.567
1.435	23.04	0.64575	175.533
1.44	23.76	0.648	179.078
1.445	23.76	0.65025	178.574
1.45	24	0.6525	179.589
1.455	24.24	0.65475	178.579
1.46	24.24	0.657	178.076
1.465	24.24	0.65925	177.066
1.47	24.24	0.6615	179.093
1.475	24.24	0.66375	180.614
1.48	24.24	0.666	178.592
1.485	24.48	0.66825	178.594
1.49	24.96	0.6705	178.597
1.495	24.72	0.67275	179.106
1.5	25.44	0.675	178.602
1.505	25.44	0.67725	178.605
1.51	25.44	0.6795	179.113
1.515	27.12	0.68175	179.116
1.52	27.6	0.684	181.649
1.525	26.16	0.68625	178.109
1.53	25.44	0.6885	178.617
1.535	25.68	0.69075	178.114
1.54	24.48	0.693	178.116
1.545	25.2	0.69525	176.094
1.55	25.2	0.6975	176.603
1.555	25.44	0.69975	176.1
1.56	25.2	0.702	175.596
1.565	23.52	0.70425	175.599
1.57	25.44	0.7065	174.083
1.575	25.2	0.70875	174.591
1.58	24.96	0.711	174.088
1.585	22.8	0.71325	173.584
1.59	23.76	0.7155	172.575
1.595	23.76	0.71775	168.023
1.6	23.28	0.72	155.373
1.605	22.32	0.72225	145.76
1.61	11.28	0.7245	137.666
1.615	6.24	0.72675	128.053
1.62	4.32	0.729	120.97
1.625	3.6	0.73125	113.381
1.63	3.36	0.7335	106.299
1.635	5.04	0.73575	100.735
1.64	4.8	0.738	93.146
1.645	5.28	0.74025	86.5695
1.65	5.04	0.7425	76.9566
1.655	6.72	0.74475	71.8983
1.66	5.52	0.747	65.8279
1.665	5.28	0.74925	58.1887
1.67	5.04	0.7515	52.4726
1.675	5.28	0.75375	46.1491
1.68	6.24	0.756	37.852
1.685	4.8	0.75825	35.5772
1.69	3.6	0.7605	30.1647
1.695	3.84	0.76275	25.9668
1.7	3.84	0.765	21.5462
1.705	3.6	0.76725	19.2661
1.71	3.6	0.7695	15.3569
1.715	3.36	0.77175	12.1104
1.72	3.12	0.774	11.6069
1.725	3.36	0.77625	10.1418
1.73	3.36	0.7785	9.03094
1.735	3.6	0.78075	7.71767
1.74	3.12	0.783	8.68175
1.745	3.36	0.78525	6.55875
1.75	3.36	0.7875	9.34471
1.755	3.36	0.78975	5.29862
1.76	3.12	0.792	4.9469
1.765	3.6	0.79425	4.64578
1.77	2.4	0.7965	4.95196
1.775	4.08	0.79875	4.29659
1.78	3.36	0.801	4.45095
1.785	3.36	0.80325	4.80773
1.79	3.36	0.8055	4.65844
1.795	3.12	0.80775	4.66097
1.8	0.96	0.81	4.0056
1.805	3.36	0.81225	4.15995
1.81	4.08	0.8145	3.20094
1.815	3.36	0.81675	2.19131
1.82	3.36	0.819	3.66147
1.825	4.08	0.82125	2.85427
1.83	3.36	0.8235	3.21106
1.835	3.12	0.82575	2.55569
1.84	3.36	0.828	1.54606
1.845	3.6	0.83025	1.39677
1.85	3.36	0.8325	2.86692
1.855	3.12	0.83475	1.55366
1.86	3.84	0.837	1.25254
1.865	2.64	0.83925	1.40689
1.87	4.08	0.8415	1.2576
1.875	4.08	0.84375	1.41195
1.88	4.56	0.846	1.56631
1.885	3.84	0.84825	1.11337
1.89	5.28	0.8505	0.76165
1.895	10.32	0.85275	3.24395
1.9	13.44	0.855	3.24648
1.905	20.88	0.85725	1.93321
1.91	23.04	0.8595	1.78392
1.915	23.52	0.86175	2.24192
1.92	23.76	0.864	2.5987
1.925	24.24	0.86625	2.44941
1.93	24.24	0.8685	2.24951
1.935	24.72	0.87075	2.75812
1.94	25.2	0.873	2.457
1.945	25.2	0.87525	2.2571
1.95	24.72	0.8775	5.70095
1.955	24.96	0.87975	2.26216
1.96	24.72	0.882	1.30315
1.965	26.16	0.88425	3.07695
1.97	24.72	0.8865	1.81429
1.975	25.92	0.88875	4.09416
1.98	25.2	0.891	1.97117
1.985	25.92	0.89325	1.61945
1.99	26.16	0.8955	2.63413
1.995	26.64	0.89775	1.97876
2	26.64	0.9	1.47521
2.005	25.92	0.90225	0.21255
2.01	27.6	0.9045	2.49243
2.015	25.44	0.90675	2.95043
2.02	25.68	0.909	2.29506
2.025	25.92	0.91125	2.14577
2.03	25.68	0.9135	3.97017
2.035	25.68	0.91575	3.46663
2.04	25.2	0.918	4.12706
2.045	25.2	0.92025	4.28141
2.05	23.52	0.9225	6.40946
2.055	25.44	0.92475	7.72779
2.06	24.72	0.927	5.09872
2.065	24.72	0.92925	3.48181
2.07	24	0.9315	6.06533
2.075	24	0.93375	5.10631
2.08	21.6	0.936	6.93072
2.085	12.96	0.93825	6.93325
2.09	6.72	0.9405	7.08761
2.095	4.32	0.94275	6.58406
2.1	4.8	0.945	8.71211
2.105	4.56	0.94725	8.86646
2.11	5.52	0.9495	5.93375
2.115	6	0.95175	9.3776
2.12	5.76	0.954	10.3417
2.125	6	0.95625	12.4697
2.13	6.24	0.9585	31.1971
2.135	6.48	0.96075	39.8535
2.14	6.24	0.963	51.9007
2.145	6.48	0.96525	62.3284
2.15	6.24	0.9675	72.6549
2.155	6	0.96975	79.2364
2.16	5.04	0.972	88.8544
2.165	5.28	0.97425	95.436
2.17	4.56	0.9765	106.066
2.175	5.04	0.97875	113.154
2.18	4.32	0.981	118.723
2.185	4.08	0.98325	126.823
2.19	3.6	0.9855	133.404
2.195	5.76	0.98775	141.504
2.2	5.76	0.99	148.592
2.205	4.32	0.99225	155.173
2.21	4.56	0.9945	157.706
2.215	4.56	0.99675	157.709
2.22	5.04	0.999	164.796
2.225	5.76	1.00125	166.317
2.23	4.8	1.0035	168.85
2.235	4.8	1.00575	170.877
2.24	5.04	1.008	173.41
2.245	4.56	1.01025	173.918
2.25	4.56	1.0125	172.909
2.255	3.84	1.01475	175.442
2.26	4.56	1.017	175.444
2.265	5.28	1.01925	176.459
2.27	4.32	1.0215	177.474
2.275	4.56	1.02375	176.97
2.28	6	1.026	176.973
2.285	5.76	1.02825	175.963
2.29	4.08	1.0305	176.978
2.295	5.76	1.03275	176.98
2.3	5.04	1.035	177.489
2.305	4.32	1.03725	175.973
2.31	4.56	1.0395	178.506
2.315	5.28	1.04175	178.508
2.32	4.56	1.044	178.005
2.325	4.56	1.04625	178.007
2.33	4.8	1.0485	179.022
2.335	5.04	1.05075	178.012
2.34	5.04	1.053	177.003
2.345	5.28	1.05525	175.993
2.35	5.52	1.0575	179.032
2.355	6	1.05975	177.01
2.36	5.52	1.062	178.025
2.365	5.76	1.06425	177.522
2.37	10.56	1.0665	178.03
2.375	14.88	1.06875	178.539
2.38	21.84	1.071	178.035
2.385	21.84	1.07325	178.544
2.39	23.04	1.0755	178.546
2.395	23.04	1.07775	179.055
2.4	23.52	1.08	178.045
2.405	23.76	1.08225	178.554
2.41	23.76	1.0845	178.557
2.415	24	1.08675	179.065
2.42	24	1.089	179.574
2.425	24	1.09125	177.552
2.43	24.24	1.0935	180.591
2.435	24	1.09575	179.075
2.44	24.24	1.098	178.066
2.445	24.72	1.10025	178.068
2.45	24.72	1.1025	182.119
2.455	24.24	1.10475	178.073
2.46	24	1.107	178.076
2.465	25.2	1.10925	178.584
2.47	24.96	1.1115	179.599
2.475	25.92	1.11375	177.071
2.48	25.44	1.116	178.086
2.485	25.44	1.11825	174.04
2.49	24.72	1.1205	179.609
2.495	24.24	1.12275	176.069
2.5	26.16	1.125	176.578
2.505	25.2	1.12725	176.074
2.51	24.48	1.1295	174.559
2.515	24.72	1.13175	176.079
2.52	24.48	1.134	175.576
2.525	24.72	1.13625	174.06
2.53	24.72	1.1385	170.014
2.535	24	1.14075	171.535
2.54	23.76	1.143	170.525
2.545	23.28	1.14525	164.455
2.55	24.48	1.1475	153.83
2.555	22.32	1.14975	143.205
2.56	12.72	1.152	135.616
2.565	6.72	1.15425	129.546
2.57	4.32	1.1565	120.439
2.575	3.36	1.15875	109.814
2.58	3.12	1.161	104.755
2.585	4.56	1.16325	99.6971
2.59	5.28	1.1655	91.6024
2.595	5.52	1.16775	84.0138
2.6	4.56	1.17	76.9313
2.605	5.52	1.17225	70.1017
2.61	5.52	1.1745	63.7277
2.615	6.96	1.17675	57.5561
2.62	5.52	1.179	51.1821
2.625	5.28	1.18125	44.5044
2.63	4.8	1.1835	37.9785
2.635	4.8	1.18575	35.0458
2.64	5.28	1.188	28.7224
2.645	4.08	1.19025	24.6308
2.65	4.08	1.1925	21.0503
2.655	4.08	1.19475	20.8858
2.66	3.84	1.197	15.3468
2.665	3.84	1.19925	12.8948
2.67	3.6	1.2015	11.9358
2.675	3.6	1.20375	9.96465
2.68	4.08	1.206	7.68984
2.685	3.84	1.20825	8.04662
2.69	2.88	1.2105	9.51677
2.695	3.36	1.21275	8.05168
2.7	3.36	1.215	5.27079
2.705	5.04	1.21725	5.1215
2.71	3.6	1.2195	2.34061
2.715	3.6	1.22175	4.1144
2.72	2.88	1.224	3.96511
2.725	3.6	1.22625	3.30974
2.73	3.36	1.2285	4.122
2.735	3.36	1.23075	6.6043
2.74	2.16	1.233	3.46916
2.745	3.84	1.23525	2.20649
2.75	3.6	1.2375	3.47422
2.755	3.84	1.23975	3.1731
2.76	3.6	1.242	3.17563
2.765	3.36	1.24425	2.87452
2.77	3.36	1.2465	2.52279
2.775	2.88	1.24875	2.52532
2.78	3.36	1.251	2.22421
2.785	3.84	1.25325	2.02431
2.79	3.6	1.2555	1.87501
2.795	3.84	1.25775	3.34517
2.8	3.12	1.26	0.61488
2.805	3.84	1.26225	1.42714
2.81	3.6	1.2645	0.61994
2.815	4.08	1.26675	1.58402
2.82	4.08	1.269	0.27075
2.825	5.04	1.27125	-1.04252
2.83	4.8	1.2735	0.27581
2.835	3.84	1.27575	0.43017
2.84	5.28	1.278	-0.2252
2.845	10.08	1.28025	-2.95549
2.85	13.92	1.2825	1.09566
2.855	19.44	1.28475	1.25001
2.86	22.32	1.287	0.94889
2.865	23.28	1.28925	1.10325
2.87	22.8	1.2915	1.61185
2.875	23.52	1.29375	2.06985
2.88	24.96	1.296	2.07238
2.885	24.72	1.29825	0.96155
2.89	24.72	1.3005	0.15435
2.895	23.76	1.30275	-0.34919
2.9	24.72	1.305	1.47521
2.905	24.72	1.30725	0.97167
2.91	24.96	1.3095	0.9742
2.915	25.2	1.31175	0.82491
2.92	25.68	1.314	0.47318
2.925	25.68	1.31625	0.98179
2.93	25.68	1.3185	0.98432
2.935	27.6	1.32075	2.30265
2.94	26.16	1.323	0.17966
2.945	25.92	1.32525	1.14373
2.95	25.44	1.3275	2.96814
2.955	25.44	1.32975	1.65487
2.96	24	1.332	2.3153
2.965	27.36	1.33425	2.46965
2.97	25.68	1.3365	2.11793
2.975	24.96	1.33875	0.34919
2.98	25.68	1.341	2.78089
2.985	25.92	1.34325	2.78342
2.99	26.16	1.3455	3.59568
2.995	25.44	1.34775	4.10428
3	25.2	1.35	4.25864
3.005	25.68	1.35225	3.8057
3.01	24	1.3545	4.76977
3.015	24.48	1.35675	4.62048
3.02	24.72	1.359	3.96511
3.025	23.76	1.36125	4.27129
3.03	22.32	1.3635	5.94387
3.035	12	1.36575	6.09823
3.04	6.96	1.368	6.91048
3.045	4.8	1.37025	6.91301
3.05	4.32	1.3725	8.23134
3.055	6	1.37475	8.03144
3.06	5.52	1.377	11.4753
3.065	6	1.37925	10.6681
3.07	6.24	1.3815	10.1646
3.075	6.24	1.38375	16.5386
3.08	6.48	1.386	30.5645
3.085	6.72	1.38825	38.2088
3.09	6.72	1.3905	52.2296
3.095	6.96	1.39275	64.7829
3.1	6.96	1.395	74.6539
3.105	6	1.39725	82.2476
3.11	6	1.3995	91.8656
3.115	5.76	1.40175	98.4471
3.12	6	1.404	107.559
3.125	5.28	1.40625	114.647
3.13	4.32	1.4085	121.734
3.135	4.56	1.41075	127.81
3.14	4.8	1.413	136.416
3.145	4.8	1.41525	142.491
3.15	4.32	1.4175	150.591
3.155	5.04	1.41975	155.654
3.16	4.8	1.422	160.717
3.165	4.8	1.42425	162.744
3.17	5.04	1.4265	165.783
3.175	5.28	1.42875	167.81
3.18	3.12	1.431	169.837
3.185	4.08	1.43325	171.358
3.19	4.32	1.4355	173.891
3.195	4.56	1.43775	174.399
3.2	4.08	1.44	174.402
3.205	4.8	1.44225	175.416
3.21	4.8	1.4445	175.925
3.215	4.56	1.44675	176.94
3.22	4.08	1.449	177.954
3.225	4.56	1.45125	178.969
3.23	4.8	1.4535	179.478
3.235	4.08	1.45575	178.468
3.24	4.32	1.458	177.964
3.245	4.08	1.46025	179.485
3.25	4.56	1.4625	178.476
3.255	4.8	1.46475	175.948
3.26	4.8	1.467	178.987
3.265	4.8	1.46925	177.977
3.27	4.56	1.4715	178.486
3.275	5.28	1.47375	179.5
3.28	4.8	1.476	178.491
3.285	4.8	1.47825	177.987
3.29	5.28	1.4805	178.496
3.295	5.28	1.48275	178.498
3.3	5.52	1.485	179.007
3.305	6.96	1.48725	178.503
3.31	6	1.4895	179.012
3.315	6.24	1.49175	179.015
3.32	9.84	1.494	179.017
3.325	14.16	1.49625	178.514
3.33	18.72	1.4985	177.504
3.335	21.84	1.50075	179.531
3.34	22.8	1.503	179.027
3.345	22.56	1.50525	179.03
3.35	23.76	1.5075	179.538
3.355	24.48	1.50975	179.541
3.36	24.48	1.512	179.543
3.365	24.72	1.51425	177.016
3.37	24.72	1.5165	178.536
3.375	24.96	1.51875	180.057
3.38	24	1.521	180.06
3.385	24.72	1.52325	179.556
3.39	25.68	1.5255	180.065
3.395	25.92	1.52775	178.043
3.4	24.48	1.53	180.576
3.405	25.68	1.53225	182.097
3.41	25.92	1.5345	174.508
3.415	25.68	1.53675	180.077
3.42	25.68	1.539	178.056
3.425	25.44	1.54125	178.564
3.43	26.16	1.5435	181.603
3.435	26.16	1.54575	178.063
3.44	25.68	1.548	182.114
3.445	26.4	1.55025	177.056
3.45	25.92	1.5525	177.565
3.455	26.16	1.55475	175.037
3.46	25.44	1.557	175.545
3.465	27.12	1.55925	176.054
3.47	25.92	1.5615	176.057
3.475	24.72	1.56375	175.553
3.48	24.96	1.566	175.049
3.485	24.48	1.56825	174.04
3.49	24.96	1.5705	166.957
3.495	24.48	1.57275	161.393
3.5	23.76	1.575	154.816
3.505	23.52	1.57725	144.191
3.51	15.36	1.5795	133.566
3.515	5.52	1.58175	125.978
3.52	2.16	1.584	119.401
3.525	1.92	1.58625	110.294
3.53	0.96	1.5885	104.224
3.535	2.16	1.59075	97.1414
3.54	2.4	1.593	89.5528
3.545	1.92	1.59525	82.9763
3.55	2.88	1.5975	75.8938
3.555	3.12	1.59975	71.8477
3.56	3.12	1.602	60.4635
3.565	3.6	1.60425	54.8992
3.57	2.88	1.6065	49.6891
3.575	3.12	1.60875	44.1754
3.58	2.64	1.611	38.6111
3.585	2.4	1.61325	33.0974
3.59	1.92	1.6155	28.5453
3.595	1.68	1.61775	22.3433
3.6	1.44	1.62	19.8994
3.605	1.68	1.62225	17.1307
3.61	1.68	1.6245	15.195
3.615	1.44	1.62675	12.7177
3.62	1.44	1.629	11.9105
3.625	1.44	1.63125	9.6357
3.63	1.44	1.6335	8.67669
3.635	1.2	1.63575	7.05977
3.64	1.92	1.638	7.36595
3.645	1.2	1.64025	5.74903
3.65	1.44	1.6425	4.79002
3.655	1.44	1.64475	5.09619
3.66	0.24	1.647	4.9469
3.665	1.68	1.64925	5.10125
3.67	1.44	1.6515	2.82644
3.675	1.2	1.65375	4.29659
3.68	1.44	1.656	4.8052
3.685	1.2	1.65825	3.9474
3.69	1.2	1.6605	2.98838
3.695	2.16	1.66275	4.61036
3.7	1.2	1.665	3.3477
3.705	3.12	1.66725	3.65387
3.71	1.44	1.6695	2.9985
3.715	1.2	1.67175	3.15286
3.72	1.2	1.674	3.00357
3.725	1.68	1.67625	2.19637
3.73	1.2	1.6785	3.36288
3.735	0.72	1.68075	2.04961
3.74	0.48	1.683	1.39424
3.745	1.68	1.68525	1.54859
3.75	0.96	1.6875	1.55113
3.755	1.44	1.68975	0.89576
3.76	1.2	1.692	0.44282
3.765	1.68	1.69425	0.74899
3.77	1.68	1.6965	0.90335
3.775	1.92	1.69875	0.24798
3.78	2.4	1.701	1.26266
3.785	3.12	1.70325	1.72066
3.79	2.88	1.7055	1.1159
3.795	6.48	1.70775	1.11843
3.8	12.48	1.71	2.23433
3.805	17.52	1.71225	-0.54656
3.81	21.6	1.7145	2.23939
3.815	22.32	1.71675	1.73584
3.82	22.32	1.719	1.73837
3.825	22.8	1.72125	1.58908
3.83	23.28	1.7235	2.40133
3.835	23.76	1.72575	3.06176
3.84	23.76	1.728	1.7485
3.845	23.76	1.73025	5.34417
3.85	23.76	1.7325	1.95599
3.855	24	1.73475	1.30062
3.86	24	1.737	1.45497
3.865	22.32	1.73925	0.7996
3.87	24	1.7415	-2.13311
3.875	24.72	1.74375	0.65284
3.88	24.48	1.746	2.42664
3.885	24.24	1.74825	1.61945
3.89	24.96	1.7505	1.47015
3.895	25.44	1.75275	1.62451
3.9	24.48	1.755	1.98129
3.905	24.72	1.75725	2.13564
3.91	24.48	1.7595	2.29
3.915	24.24	1.76175	2.1407
3.92	25.68	1.764	1.78898
3.925	25.2	1.76625	4.27129
3.93	25.44	1.7685	4.07139
3.935	24.48	1.77075	3.92209
3.94	24.48	1.773	4.07645
3.945	24.48	1.77525	3.92716
3.95	23.52	1.7775	4.08151
3.955	24.72	1.77975	3.47675
3.96	25.44	1.782	4.9469
3.965	24	1.78425	4.29153
3.97	23.76	1.7865	5.40743
3.975	23.52	1.78875	6.06786
3.98	23.04	1.791	7.38619
3.985	16.56	1.79325	6.42717
3.99	6.96	1.7955	7.037
3.995	2.88	1.79775	8.70958
4	3.12	1.8	8.50968
4.005	2.64	1.80225	8.71464
4.01	2.16	1.8045	9.5269
4.015	2.88	1.80675	12.1104
4.02	3.12	1.809	9.8356
4.025	3.6	1.81125	18.6489
4.03	2.64	1.8135	33.4744
4.035	3.6	1.81575	46.0277
4.04	3.84	1.818	56.6072
4.045	3.36	1.82025	66.0734
4.05	3.36	1.8225	75.1347
4.055	3.12	1.82475	84.2466
4.06	2.64	1.827	93.3585
4.065	2.88	1.82925	101.964
4.07	1.2	1.8315	108.546
4.075	1.68	1.83375	116.14
4.08	1.68	1.836	123.733
4.085	1.92	1.83825	131.327
4.09	1.44	1.8405	137.402
4.095	1.68	1.84275	145.502
4.1	1.2	1.845	151.578
4.105	3.12	1.84725	154.111
4.11	0.96	1.8495	159.174
4.115	1.68	1.85175	163.225
4.12	0.96	1.854	165.252
4.125	1.44	1.85625	167.785
4.13	1.68	1.8585	170.318
4.135	1.68	1.86075	171.838
4.14	1.92	1.863	172.853
4.145	2.16	1.86525	173.868
4.15	1.2	1.8675	174.882
4.155	0.72	1.86975	175.897
4.16	1.2	1.872	175.394
4.165	1.68	1.87425	176.914
4.17	1.2	1.8765	177.423
4.175	1.68	1.87875	176.919
4.18	1.68	1.881	177.428
4.185	1.44	1.88325	177.431
4.19	1.68	1.8855	178.951
4.195	1.68	1.88775	174.399
4.2	0	1.89	177.944
4.205	2.16	1.89225	176.935
4.21	1.44	1.8945	177.949
4.215	1.44	1.89675	177.446
4.22	1.92	1.899	177.954
4.225	1.68	1.90125	175.933
4.23	1.68	1.9035	180.996
4.235	1.68	1.90575	179.48
4.24	1.92	1.908	177.964
4.245	1.44	1.91025	178.979
4.25	2.16	1.9125	180.5
4.255	2.88	1.91475	177.466
4.26	3.36	1.917	177.975
4.265	1.92	1.91925	177.471
4.27	5.28	1.9215	178.486
4.275	10.8	1.92375	177.476
4.28	15.84	1.926	177.985
4.285	19.92	1.92825	177.987
4.29	21.84	1.9305	178.496
4.295	22.08	1.93275	178.498
4.3	22.8	1.935	178.501
4.305	23.28	1.93725	179.009
4.31	23.76	1.9395	178.506
4.315	23.76	1.94175	179.015
4.32	24	1.944	179.017
4.325	22.32	1.94625	179.02
4.33	23.76	1.9485	179.528
4.335	24.24	1.95075	178.012
4.34	24.48	1.953	178.015
4.345	23.04	1.95525	178.524
4.35	24	1.9575	178.02
4.355	24.72	1.95975	178.529
4.36	24.72	1.962	179.543
4.365	24.96	1.96425	178.534
4.37	25.2	1.9665	179.548
4.375	24.72	1.96875	178.033
4.38	24.72	1.971	179.047
4.385	24.96	1.97325	180.568
4.39	25.2	1.9755	177.534
4.395	25.44	1.97775	176.525
4.4	24	1.98	179.058
4.405	24.72	1.98225	176.024
4.41	24.72	1.9845	175.52
4.415	24.48	1.98675	175.017
4.42	24.24	1.989	175.525
4.425	24.48	1.99125	170.973
4.43	24.72	1.9935	173.506
4.435	24.24	1.99575	174.014
4.44	24.72	1.998	166.426
4.445	22.56	2.00025	159.849
4.45	22.56	2.0025	147.2
4.455	21.6	2.00475	141.13
4.46	11.76	2.007	132.023
4.465	6	2.00925	120.892
4.47	3.36	2.0115	115.327
4.475	2.64	2.01375	109.763
4.48	3.36	2.016	102.174
4.485	4.08	2.01825	95.0918
4.49	3.84	2.0205	87.5032
4.495	4.32	2.02275	82.445
4.5	4.56	2.025	74.3503
4.505	4.32	2.02725	66.1543
4.51	4.56	2.0295	60.9443
4.515	6.24	2.03175	53.9124
4.52	4.56	2.034	47.7407
4.525	4.56	2.03625	44.302
4.53	4.56	2.0385	37.9785
4.535	3.84	2.04075	31.7563
4.54	3.6	2.043	26.9005
4.545	3.6	2.04525	23.3099
4.55	3.12	2.0475	18.2618
4.555	3.12	2.04975	16.9586
4.56	2.88	2.052	15.8225
4.565	1.2	2.05425	12.0851
4.57	2.4	2.0565	10.7718
4.575	2.88	2.05875	8.64885
4.58	2.16	2.061	7.18376
4.585	2.16	2.06325	6.22474
4.59	2.64	2.0655	5.7212
4.595	2.64	2.06775	5.57191
4.6	3.12	2.07	4.61289
4.605	3.12	2.07225	6.38669
4.61	2.64	2.0745	3.96005
4.615	1.92	2.07675	2.7986
4.62	2.4	2.079	2.64931
4.625	2.16	2.08125	3.96764
4.63	2.64	2.0835	4.42564
4.635	2.64	2.08575	3.3148
4.64	2.4	2.088	3.46916
4.645	0.96	2.09025	3.62351
4.65	0.72	2.0925	2.36085
4.655	0.624	2.09475	2.00912
4.66	0.624	2.097	2.51773
4.665	0.576	2.09925	3.17816
4.67	0.24	2.1015	2.01672
4.675	0.48	2.10375	2.52532
4.68	0.576	2.106	1.06023
4.685	0.432	2.10825	1.56884
4.69	0.432	2.1105	2.17866
4.695	0.528	2.11275	-3.18322
4.7	0.528	2.115	0.56428
4.705	0.624	2.11725	0.11134
4.71	0.624	2.1195	2.03696
4.715	0.528	2.12175	0.1164
4.72	0.384	2.124	-0.0835
4.725	0.48	2.12625	0.93118
4.73	0.432	2.1285	0.12399
4.735	0.528	2.13075	0.43017
4.74	0.528	2.133	0.93877
4.745	0.48	2.13525	0.58705
4.75	0.192	2.1375	4.18272
4.755	--	2.13975	1.25001
4.76	--	2.142	1.91044
4.765	--	2.14425	1.60932
4.77	--	2.1465	1.9155
4.775	--	2.14875	0.60223
4.78	--	2.151	0.95902
4.785	--	2.15325	2.73281
4.79	--	2.1555	1.26772
4.795	--	2.15775	1.11843
4.8	--	2.16	-0.70092
4.805	--	2.16225	4.21056
4.81	--	2.1645	-0.03796
4.815	--	2.16675	0.97673
4.82	--	2.169	0.16954
4.825	--	2.17125	1.43726
4.83	--	2.1735	0.98432
4.835	--	2.17575	0.98685
4.84	--	2.178	0.98938
4.845	--	2.18025	0.48583
4.85	--	2.1825	1.44991
4.855	--	2.18475	1.45244
4.86	--	2.187	1.80922
4.865	--	2.18925	1.81175
4.87	--	2.1915	1.96611
4.875	--	2.19375	2.93018
4.88	--	2.196	2.62907
4.885	--	2.19825	2.6316
4.89	--	2.2005	3.0896
4.895	--	2.20275	3.75003
4.9	--	2.205	2.94284
4.905	--	2.20725	4.91907
4.91	--	2.2095	4.2637
4.915	--	2.21175	5.22777
4.92	--	2.214	5.07848
4.925	--	2.21625	6.04256
4.93	--	2.2185	6.39934
4.935	--	2.22075	5.59215
4.94	--	2.223	6.25258
4.945	--	2.22525	7.36848
4.95	--	2.2275	8.18073
4.955	--	2.22975	8.68934
4.96	--	2.232	11.3235
4.965	--	2.23425	10.0102
4.97	--	2.2365	11.3285
4.975	--	2.23875	27.2725
4.98	--	2.241	39.8257
4.985	--	2.24325	48.4821
4.99	--	2.2455	60.0232
4.995	--	2.24775	70.2991
5	--	2.25	78.6519
5.005	--	2.25225	86.7517
5.01	--	2.2545	94.8514
5.015	--	2.25675	102.445
5.02	--	2.259	110.545
5.025	--	2.26125	118.645
5.03	--	2.2635	124.214
5.035	--	2.26575	131.302
5.04	--	2.268	137.377
5.045	--	2.27025	144.465
5.05	--	2.2725	152.058
5.055	--	2.27475	155.603
5.06	--	2.277	159.655
5.065	--	2.27925	162.187
5.07	--	2.2815	165.733
5.075	--	2.28375	167.253
5.08	--	2.286	167.256
5.085	--	2.28825	171.307
5.09	--	2.2905	172.828
5.095	--	2.29275	173.336
5.1	--	2.295	175.363
5.105	--	2.29725	173.341
5.11	--	2.2995	175.874
5.115	--	2.30175	175.877
5.12	--	2.304	176.385
5.125	--	2.30625	175.882
5.13	--	2.3085	176.897
5.135	--	2.31075	176.899
5.14	--	2.313	177.408
5.145	--	2.31525	176.398
5.15	--	2.3175	176.907
5.155	--	2.31975	176.909
5.16	--	2.322	178.43
5.165	--	2.32425	177.42
5.17	--	2.3265	176.917
5.175	--	2.32875	178.438
5.18	--	2.331	175.404
5.185	--	2.33325	178.443
5.19	--	2.3355	176.421
5.195	--	2.33775	177.942
5.2	--	2.34	176.426
5.205	--	2.34225	177.441
5.21	--	2.3445	179.974
5.215	--	2.34675	178.458
5.22	--	2.349	177.448
5.225	--	2.35125	179.475
5.23	--	2.3535	177.959
5.235	--	2.35575	178.468
5.24	--	2.358	177.964
5.245	--	2.36025	178.473
5.25	--	2.3625	178.476
5.255	--	2.36475	178.478
5.26	--	2.367	178.987
5.265	--	2.36925	178.483
5.27	--	2.3715	177.98
5.275	--	2.37375	177.982
5.28	--	2.376	178.997
5.285	--	2.37825	178.493
5.29	--	2.3805	178.496
5.295	--	2.38275	181.029
5.3	--	2.385	177.489
5.305	--	2.38725	176.985
5.31	--	2.3895	178
5.315	--	2.39175	178.002
5.32	--	2.394	178.511
5.325	--	2.39625	177.501
5.33	--	2.3985	175.986
5.335	--	2.40075	177
5.34	--	2.403	176.497
5.345	--	2.40525	175.993
5.35	--	2.4075	175.996
5.355	--	2.40975	176.504
5.36	--	2.412	175.495
5.365	--	2.41425	174.991
5.37	--	2.4165	175.5
5.375	--	2.41875	173.478
5.38	--	2.421	171.962
5.385	--	2.42325	168.422
5.39	--	2.4255	165.388
5.395	--	2.42775	156.788
5.4	--	2.43	147.681
5.405	--	2.43225	136.55
5.41	--	2.4345	129.467
5.415	--	2.43675	119.348
5.42	--	2.439	115.808
5.425	--	2.44125	107.207
5.43	--	2.4435	100.125
5.435	--	2.44575	92.5361
5.44	--	2.448	83.9354
5.445	--	2.45025	78.8771
5.45	--	2.4525	70.6812
5.455	--	2.45475	64.206
5.46	--	2.457	58.9959
5.465	--	2.45925	53.1279
5.47	--	2.4615	43.9705
5.475	--	2.46375	41.8475
5.48	--	2.466	39.5727
5.485	--	2.46825	30.1622
5.49	--	2.4705	26.2325
5.495	--	2.47275	22.4901
5.5	--	2.475	18.4187
5.505	--	2.47725	16.4627
5.51	--	2.4795	13.0188
5.515	--	2.48175	10.5922
5.52	--	2.484	8.97527
5.525	--	2.48625	7.51018
5.53	--	2.4885	6.19691
5.535	--	2.49075	5.08607
5.54	--	2.493	5.89832
5.545	--	2.49525	0.03036
5.55	--	2.4975	2.96814
5.555	--	2.49975	2.81885
5.56	--	2.502	2.9732
5.565	--	2.50425	2.46965
5.57	--	2.5065	4.90135
5.575	--	2.50875	2.01925
5.58	--	2.511	2.47725
5.585	--	2.51325	1.67005
5.59	--	2.5155	1.52076
5.595	--	2.51775	2.83909
5.6	--	2.52	0.7161
5.605	--	2.52225	1.02228
5.61	--	2.5245	1.17663
5.615	--	2.52675	0.72369
5.62	--	2.529	0.06832
5.625	--	2.53125	-0.08097
5.63	--	2.5335	2.65437
5.635	--	2.53575	-0.58199
5.64	--	2.538	-0.27581
5.645	--	2.54025	2.51014
5.65	--	2.5425	1.3993
5.655	--	2.54475	-1.22977
5.66	--	2.547	-1.07541
5.665	--	2.54925	-1.52835
5.67	--	2.5515	-0.86792
5.675	--	2.55375	1.7156
5.68	--	2.556	0.90841
5.685	--	2.55825	-0.86033
5.69	--	2.5605	-0.55415
5.695	--	2.56275	2.2318
5.7	--	2.565	-0.24545
5.705	--	2.56725	0.41498
5.71	--	2.5695	-0.54403
5.715	--	2.57175	-0.38968
5.72	--	2.574	-0.53897
5.725	--	2.57625	0.27328
5.73	--	2.5785	0.42763
5.735	--	2.58075	-1.3411
5.74	--	2.583	0.12905
5.745	--	2.58525	-0.52632
5.75	--	2.5875	-0.67561
5.755	--	2.58975	2.26216
5.76	--	2.592	-0.21508
5.765	--	2.59425	-0.81984
5.77	--	2.5965	-0.81731
5.775	--	2.59875	0.45041
5.78	--	2.601	-1.31833
5.785	--	2.60325	-0.20243
5.79	--	2.6055	0.458
5.795	--	2.60775	-0.80466
5.8	--	2.61	-0.34666
5.805	--	2.61225	0.46559
5.81	--	2.6145	0.16447
5.815	--	2.61675	0.97673
5.82	--	2.619	0.97926
5.825	--	2.62125	-0.48583
5.83	--	2.6235	3.56531
5.835	--	2.62575	3.77027
5.84	--	2.628	1.29303
5.845	--	2.63025	2.61136
5.85	--	2.6325	2.46206
5.855	--	2.63475	2.76824
5.86	--	2.637	3.42867
5.865	--	2.63925	3.4312
5.87	--	2.6415	1.96611
5.875	--	2.64375	3.79051
5.88	--	2.646	3.94487
5.885	--	2.64825	5.06077
5.89	--	2.6505	6.07545
5.895	--	2.65275	6.07798
5.9	--	2.655	7.39631
5.905	--	2.65725	9.01829
5.91	--	2.6595	6.38922
5.915	--	2.66175	9.02335
5.92	--	2.664	11.6069
5.925	--	2.66625	24.8231
5.93	--	2.6685	36.8652
5.935	--	2.67075	48.7605
5.94	--	2.673	60.0485
5.945	--	2.67525	69.6665
5.95	--	2.6775	78.6266
5.955	--	2.67975	87.7385
5.96	--	2.682	93.814
5.965	--	2.68425	103.938
5.97	--	2.6865	112.038
5.975	--	2.68875	119.125
5.98	--	2.691	125.201
5.985	--	2.69325	130.77
5.99	--	2.6955	139.882
5.995	--	2.69775	146.97
6	--	2.7	153.045
6.005	--	2.70225	156.084
6.01	--	2.7045	161.654
6.015	--	2.70675	164.186
6.02	--	2.709	165.707
6.025	--	2.71125	168.24
6.03	--	2.7135	171.279
6.035	--	2.71575	175.33
6.04	--	2.718	173.815
6.045	--	2.72025	174.323
6.05	--	2.7225	175.844
6.055	--	2.72475	176.353
6.06	--	2.727	176.355
6.065	--	2.72925	176.864
6.07	--	2.7315	176.866
6.075	--	2.73375	177.881
6.08	--	2.736	180.92
6.085	--	2.73825	177.38
6.09	--	2.7405	175.864
6.095	--	2.74275	177.891
6.1	--	2.745	180.424
6.105	--	2.74725	176.884
6.11	--	2.7495	177.899
6.115	--	2.75175	177.395
6.12	--	2.754	176.892
6.125	--	2.75625	177.4
6.13	--	2.7585	177.909
6.135	--	2.76075	177.911
6.14	--	2.763	174.877
6.145	--	2.76525	176.904
6.15	--	2.7675	178.425
6.155	--	2.76975	177.921
6.16	--	2.772	180.96
6.165	--	2.77425	175.902
6.17	--	2.7765	181.472
6.175	--	2.77875	177.932
6.18	--	2.781	178.44
6.185	--	2.78325	177.937
6.19	--	2.7855	178.951
6.195	--	2.78775	178.954
6.2	--	2.79	178.45
6.205	--	2.79225	177.441
6.21	--	2.7945	178.961
6.215	--	2.79675	178.964
6.22	--	2.799	178.966
6.225	--	2.80125	179.981
6.23	--	2.8035	182.008
6.235	--	2.80575	177.456
6.24	--	2.808	175.434
6.245	--	2.81025	178.979
6.25	--	2.8125	178.476
6.255	--	2.81475	178.478
6.26	--	2.817	178.481
6.265	--	2.81925	178.989
6.27	--	2.8215	180.51
6.275	--	2.82375	181.019
6.28	--	2.826	176.973
6.285	--	2.82825	175.963
6.29	--	2.8305	177.484
6.295	--	2.83275	175.968
6.3	--	2.835	177.489
6.305	--	2.83725	175.973
6.31	--	2.8395	175.976
6.315	--	2.84175	173.448
6.32	--	2.844	175.475
6.325	--	2.84625	174.465
6.33	--	2.8485	172.443
6.335	--	2.85075	171.94
6.34	--	2.853	164.857
6.345	--	2.85525	154.738
6.35	--	2.8575	146.643
6.355	--	2.85975	136.524
6.36	--	2.862	128.43
6.365	--	2.86425	116.286
6.37	--	2.8665	110.722
6.375	--	2.86875	104.146
6.38	--	2.871	99.0873
6.385	--	2.87325	90.4865
6.39	--	2.8755	84.4161
6.395	--	2.87775	76.3214
6.4	--	2.88	70.7065
6.405	--	2.88225	63.3709
6.41	--	2.8845	57.503
6.415	--	2.88675	50.6735
6.42	--	2.889	44.4513
6.425	--	2.89125	35.648
6.43	--	2.8935	31.602
6.435	--	2.89575	29.9851
6.44	--	2.898	26.3894
6.445	--	2.90025	22.9708
6.45	--	2.9025	17.5938
6.455	--	2.90475	15.1671
6.46	--	2.907	13.1959
6.465	--	2.90925	10.9211
6.47	--	2.9115	8.79814
6.475	--	2.91375	6.82698
6.48	--	2.916	6.22221
6.485	--	2.91825	4.90894
6.49	--	2.9205	2.78595
6.495	--	2.92275	0.15688
6.5	--	2.925	2.28494
6.505	--	2.92725	3.29962
6.51	--	2.9295	1.48027
6.515	--	2.93175	2.95043
6.52	--	2.934	0.52379
6.525	--	2.93625	1.84212
6.53	--	2.9385	3.31227
6.535	--	2.94075	1.84718
6.54	--	2.943	-1.59161
6.545	--	2.94525	1.49799
6.55	--	2.9475	1.65234
6.555	--	2.94975	0.5415
6.56	--	2.952	1.50558
6.565	--	2.95425	1.05264
6.57	--	2.9565	0.85274
6.575	--	2.95875	0.19737
6.58	--	2.961	0.40233
6.585	--	2.96325	0.05061
6.59	--	2.9655	-0.25051
6.595	--	2.96775	-0.60223
6.6	--	2.97	-0.5997
6.605	--	2.97225	-1.55872
6.61	--	2.9745	0.87298
6.615	--	2.97675	0.57187
6.62	--	2.979	-1.04505
6.625	--	2.98125	-1.04252
6.63	--	2.9835	-1.24242
6.635	--	2.98575	1.54353
6.64	--	2.988	-0.8831
6.645	--	2.99025	-0.57693
6.65	--	2.9925	-1.38412
6.655	--	2.99475	-0.21761
6.66	--	2.997	0.24039
6.665	--	2.99925	-0.06073
6.67	--	3.0015	0.09362
6.675	--	3.00375	-0.05567
6.68	--	3.006	-0.20496
6.685	--	3.00825	0.10122
6.69	--	3.0105	0.10375
6.695	--	3.01275	-0.55162
6.7	--	3.015	-0.04302
6.705	--	3.01725	0.26316
6.71	--	3.0195	-0.18978
6.715	--	3.02175	-1.1994
6.72	--	3.024	-1.80416
6.725	--	3.02625	-0.53644
6.73	--	3.0285	-0.53391
6.735	--	3.03075	-0.0253
6.74	--	3.033	-0.52885
6.745	--	3.03525	-1.99394
6.75	--	3.0375	1.14626
6.755	--	3.03975	-0.01518
6.76	--	3.042	0.29099
6.765	--	3.04425	0.7996
6.77	--	3.0465	1.30821
6.775	--	3.04875	1.31074
6.78	--	3.051	1.97117
6.785	--	3.05325	0.15182
6.79	--	3.0555	4.25358
6.795	--	3.05775	1.77633
6.8	--	3.06	3.60074
6.805	--	3.06225	2.13564
6.81	--	3.0645	3.25154
6.815	--	3.06675	3.25407
6.82	--	3.069	6.04003
6.825	--	3.07125	4.42311
6.83	--	3.0735	4.57746
6.835	--	3.07575	0.6832
6.84	--	3.078	5.89832
6.845	--	3.08025	5.74903
6.85	--	3.0825	6.86493
6.855	--	3.08475	6.71564
6.86	--	3.087	11.9308
6.865	--	3.08925	8.84622
6.87	--	3.0915	12.5937
6.875	--	3.09375	26.1186
6.88	--	3.096	39.1678
6.885	--	3.09825	52.0247
6.89	--	3.1005	64.9322
6.895	--	3.10275	69.6412
6.9	--	3.105	82.1439
6.905	--	3.10725	89.7375
6.91	--	3.1095	97.8373
6.915	--	3.11175	105.937
6.92	--	3.114	113.025
6.925	--	3.11625	120.112
6.93	--	3.1185	127.2
6.935	--	3.12075	133.781
6.94	--	3.123	141.881
6.945	--	3.12525	148.463
6.95	--	3.1275	154.538
6.955	--	3.12975	156.565
6.96	--	3.132	162.134
6.965	--	3.13425	163.149
6.97	--	3.1365	167.706
6.975	--	3.13875	168.215
6.98	--	3.141	172.772
6.985	--	3.14325	172.775
6.99	--	3.1455	174.295
6.995	--	3.14775	174.804
7	--	3.15	176.325
7.005	--	3.15225	178.352
7.01	--	3.1545	176.836
7.015	--	3.15675	176.838
7.02	--	3.159	177.347
7.025	--	3.16125	177.35
7.03	--	3.1635	177.352
7.035	--	3.16575	177.355
7.04	--	3.168	178.875
7.045	--	3.17025	177.866
7.05	--	3.1725	177.868
7.055	--	3.17475	176.859
7.06	--	3.177	177.367
7.065	--	3.17925	177.37
7.07	--	3.1815	177.372
7.075	--	3.18375	178.893
7.08	--	3.186	177.883
7.085	--	3.18825	178.392
7.09	--	3.1905	177.889
7.095	--	3.19275	178.397
7.1	--	3.195	177.894
7.105	--	3.19725	178.908
7.11	--	3.1995	177.899
7.115	--	3.20175	178.407
7.12	--	3.204	178.916
7.125	--	3.20625	178.412
7.13	--	3.2085	178.921
7.135	--	3.21075	176.899
7.14	--	3.213	178.42
7.145	--	3.21525	178.422
7.15	--	3.2175	178.931
7.155	--	3.21975	178.934
7.16	--	3.222	179.442
7.165	--	3.22425	177.926
7.17	--	3.2265	179.447
7.175	--	3.22875	177.425
7.18	--	3.231	179.452
7.185	--	3.23325	178.949
7.19	--	3.2355	177.433
7.195	--	3.23775	179.46
7.2	--	3.24	180.475
7.205	--	3.24225	177.947
7.21	--	3.2445	177.949
7.215	--	3.24675	177.446
7.22	--	3.249	178.46
7.225	--	3.25125	178.463
7.23	--	3.2535	177.959
7.235	--	3.25575	178.468
7.24	--	3.258	176.952
7.245	--	3.26025	176.955
7.25	--	3.2625	175.945
7.255	--	3.26475	175.442
7.26	--	3.267	175.95
7.265	--	3.26925	174.435
7.27	--	3.2715	176.461
7.275	--	3.27375	174.44
7.28	--	3.276	173.43
7.285	--	3.27825	171.914
7.29	--	3.2805	164.326
7.295	--	3.28275	151.676
7.3	--	3.285	144.088
7.305	--	3.28725	134.475
7.31	--	3.2895	126.886
7.315	--	3.29175	115.755
7.32	--	3.294	113.227
7.325	--	3.29625	104.626
7.33	--	3.2985	99.062
7.335	--	3.30075	89.4491
7.34	--	3.303	83.8847
7.345	--	3.30525	76.2961
7.35	--	3.3075	70.1751
7.355	--	3.30975	62.8902
7.36	--	3.312	55.7064
7.365	--	3.31425	50.6482
7.37	--	3.3165	43.3126
7.375	--	3.31875	38.9122
7.38	--	3.321	33.1961
7.385	--	3.32325	27.5306
7.39	--	3.3255	25.2406
7.395	--	3.32775	21.1692
7.4	--	3.33	20.5189
7.405	--	3.33225	15.1418
7.41	--	3.3345	12.867
7.415	--	3.33675	10.744
7.42	--	3.339	8.77284
7.425	--	3.34125	5.38466
7.43	--	3.3435	6.34873
7.435	--	3.34575	5.69336
7.44	--	3.348	3.1149
7.445	--	3.35025	4.07898
7.45	--	3.3525	3.42361
7.455	--	3.35475	2.31277
7.46	--	3.357	2.9732
7.465	--	3.35925	2.7733
7.47	--	3.3615	2.62401
7.475	--	3.36375	2.32289
7.48	--	3.366	2.47725
7.485	--	3.36825	3.59315
7.49	--	3.3705	1.82441
7.495	--	3.37275	2.78848
7.5	--	3.375	1.67764
7.505	--	3.37725	1.68017
7.51	--	3.3795	1.68271
7.515	--	3.38175	-0.79454
7.52	--	3.384	-0.58958
7.525	--	3.38625	0.3745
7.53	--	3.3885	0.37703
7.535	--	3.39075	-0.78442
7.54	--	3.393	0.07844
7.545	--	3.39525	-0.12146
7.55	--	3.3975	-0.11893
7.555	--	3.39975	-0.57187
7.56	--	3.402	-0.41751
7.565	--	3.40425	-0.76924
7.57	--	3.4065	-0.56428
7.575	--	3.40875	-0.56175
7.58	--	3.411	-0.25557
7.585	--	3.41325	-0.75912
7.59	--	3.4155	-1.36388
7.595	--	3.41775	0.10628
7.6	--	3.42	-0.39727
7.605	--	3.42225	-0.09109
7.61	--	3.4245	-0.24039
7.615	--	3.42675	0.72369
7.62	--	3.429	0.5744
7.625	--	3.43125	0.72875
7.63	--	3.4335	-0.88816
7.635	--	3.43575	-0.37956
7.64	--	3.438	0.28087
7.645	--	3.44025	0.2834
7.65	--	3.4425	1.3993
7.655	--	3.44475	-2.49496
7.66	--	3.447	0.94889
7.665	--	3.44925	-4.26117
7.67	--	3.4515	2.42158
7.675	--	3.45375	-0.86539
7.68	--	3.456	-2.17866
7.685	--	3.45825	-0.20243
7.69	--	3.4605	-0.04808
7.695	--	3.46275	-0.04555
7.7	--	3.465	1.27278
7.705	--	3.46725	0.61741
7.71	--	3.4695	-1.80922
7.715	--	3.47175	3.91197
7.72	--	3.474	1.63716
7.725	--	3.47625	1.43726
7.73	--	3.4785	1.64222
7.735	--	3.48075	2.25204
7.74	--	3.483	3.41855
7.745	--	3.48525	2.76318
7.75	--	3.4875	3.11996
7.755	--	3.48975	3.93222
7.76	--	3.492	4.08657
7.765	--	3.49425	3.4312
7.77	--	3.4965	6.87505
7.775	--	3.49875	4.75206
7.78	--	3.501	4.75459
7.785	--	3.50325	5.71867
7.79	--	3.5055	6.02484
7.795	--	3.50775	6.02737
7.8	--	3.51	5.57444
7.805	--	3.51225	8.00613
7.81	--	3.5145	6.69287
7.815	--	3.51675	8.97274
7.82	--	3.519	17.6342
7.825	--	3.52125	30.8403
7.83	--	3.5235	43.3935
7.835	--	3.52575	54.631
7.84	--	3.528	61.8198
7.845	--	3.53025	73.0066
7.85	--	3.5325	83.6368
7.855	--	3.53475	89.7122
7.86	--	3.537	98.8241
7.865	--	3.53925	107.936
7.87	--	3.5415	118.06
7.875	--	3.54375	122.111
7.88	--	3.546	132.235
7.885	--	3.54825	136.793
7.89	--	3.5505	144.386
7.895	--	3.55275	150.462
7.9	--	3.555	155.525
7.905	--	3.55725	162.107
7.91	--	3.5595	163.627
7.915	--	3.56175	165.148
7.92	--	3.564	167.175
7.925	--	3.56625	169.202
7.93	--	3.5685	172.241
7.935	--	3.57075	173.255
7.94	--	3.573	174.27
7.945	--	3.57525	174.273
7.95	--	3.5775	175.287
7.955	--	3.57975	176.302
7.96	--	3.582	175.292
7.965	--	3.58425	177.319
7.97	--	3.5865	177.828
7.975	--	3.58875	176.818
7.98	--	3.591	176.315
7.985	--	3.59325	177.835
7.99	--	3.5955	177.838
7.995	--	3.59775	177.84
8	--	3.6	179.867
8.005	--	3.60225	175.821
8.01	--	3.6045	177.848
8.015	--	3.60675	177.851
8.02	--	3.609	178.359
8.025	--	3.61125	178.362
8.03	--	3.6135	179.882
8.035	--	3.61575	177.861
8.04	--	3.618	177.863
8.045	--	3.62025	176.348
8.05	--	3.6225	178.374
8.055	--	3.62475	177.871
8.06	--	3.627	178.379
8.065	--	3.62925	177.876
8.07	--	3.6315	177.878
8.075	--	3.63375	178.387
8.08	--	3.636	178.39
8.085	--	3.63825	178.392
8.09	--	3.6405	178.901
8.095	--	3.64275	179.409
8.1	--	3.645	179.918
8.105	--	3.64725	182.451
8.11	--	3.6495	177.899
8.115	--	3.65175	179.419
8.12	--	3.654	176.892
8.125	--	3.65625	178.918
8.13	--	3.6585	178.921
8.135	--	3.66075	180.442
8.14	--	3.663	179.432
8.145	--	3.66525	177.916
8.15	--	3.6675	180.449
8.155	--	3.66975	179.44
8.16	--	3.672	177.924
8.165	--	3.67425	177.926
8.17	--	3.6765	180.459
8.175	--	3.67875	178.438
8.18	--	3.681	177.428
8.185	--	3.68325	175.912
8.19	--	3.6855	177.939
8.195	--	3.68775	177.942
8.2	--	3.69	176.426
8.205	--	3.69225	176.428
8.21	--	3.6945	175.925
8.215	--	3.69675	177.952
8.22	--	3.699	175.93
8.225	--	3.70125	175.426
8.23	--	3.7035	172.899
8.235	--	3.70575	168.346
8.24	--	3.708	160.758
8.245	--	3.71025	151.145
8.25	--	3.7125	142.544
8.255	--	3.71475	134.449
8.26	--	3.717	125.343
8.265	--	3.71925	115.73
8.27	--	3.7215	109.659
8.275	--	3.72375	104.601
8.28	--	3.726	96.5063
8.285	--	3.72825	88.4116
8.29	--	3.7305	81.8351
8.295	--	3.73275	74.7526
8.3	--	3.735	67.2652
8.305	--	3.73725	61.043
8.31	--	3.7395	54.7195
8.315	--	3.74175	48.0419
8.32	--	3.744	43.7933
8.325	--	3.74625	37.9254
8.33	--	3.7485	32.0574
8.335	--	3.75075	27.3484
8.34	--	3.753	23.277
8.345	--	3.75525	18.8767
8.35	--	3.7575	16.278
8.355	--	3.75975	14.0031
8.36	--	3.762	12.1838
8.365	--	3.76425	10.2632
8.37	--	3.7665	9.25361
8.375	--	3.76875	5.05571
8.38	--	3.771	5.36188
8.385	--	3.77325	4.25104
8.39	--	3.7755	3.59568
8.395	--	3.77775	3.44638
8.4	--	3.78	3.44891
8.405	--	3.78225	2.43929
8.41	--	3.7845	5.37707
8.415	--	3.78675	3.10225
8.42	--	3.789	2.29506
8.425	--	3.79125	1.63969
8.43	--	3.7935	2.1483
8.435	--	3.79575	1.49293
8.44	--	3.798	1.64728
8.445	--	3.80025	0.84009
8.45	--	3.8025	0.99444
8.455	--	3.80475	0.33907
8.46	--	3.807	0.18978
8.465	--	3.80925	1.15386
8.47	--	3.8115	-0.46306
8.475	--	3.81375	0.04555
8.48	--	3.816	-2.38109
8.485	--	3.81825	-2.07491
8.49	--	3.8205	-1.11084
8.495	--	3.82275	-1.10831
8.5	--	3.825	-1.56125
8.505	--	3.82725	-1.76115
8.51	--	3.8295	-1.25254
8.515	--	3.83175	-1.09819
8.52	--	3.834	-1.3993
8.525	--	3.83625	-1.24495
8.53	--	3.8385	-0.4327
8.535	--	3.84075	-1.39171
8.54	--	3.843	-0.8831
8.545	--	3.84525	-1.083
8.55	--	3.8475	-0.5744
8.555	--	3.84975	-2.03949
8.56	--	3.852	0.59464
8.565	--	3.85425	-0.06073
8.57	--	3.8565	-0.41245
8.575	--	3.85875	-0.40992
8.58	--	3.861	-0.05314
8.585	--	3.86325	-0.25304
8.59	--	3.8655	-1.21205
8.595	--	3.86775	-1.0577
8.6	--	3.87	-0.54909
8.605	--	3.87225	-0.85021
8.61	--	3.8745	-1.50558
8.615	--	3.87675	-1.35122
8.62	--	3.879	-2.00659
8.625	--	3.88125	-1.04252
8.63	--	3.8835	-2.65943
8.635	--	3.88575	-1.18928
8.64	--	3.888	-1.84465
8.645	--	3.89025	-1.18422
8.65	--	3.8925	-0.01771
8.655	--	3.89475	0.28846
8.66	--	3.897	0.64525
8.665	--	3.89925	0.44535
8.67	--	3.9015	0.65031
8.675	--	3.90375	0.95649
8.68	--	3.906	1.61692
8.685	--	3.90825	1.11337
8.69	--	3.9105	1.92562
8.695	--	3.91275	1.77633
8.7	--	3.915	3.39831
8.705	--	3.91725	2.59111
8.71	--	3.9195	3.25154
8.715	--	3.92175	3.4059
8.72	--	3.924	2.75053
8.725	--	3.92625	4.22068
8.73	--	3.9285	4.72929
8.735	--	3.93075	5.89579
8.74	--	3.933	5.54407
8.745	--	3.93525	6.35632
8.75	--	3.9375	7.9783
8.755	--	3.93975	7.52536
8.76	--	3.942	8.64126
8.765	--	3.94425	9.80777
8.77	--	3.9465	18.6059
8.775	--	3.94875	33.0924
8.78	--	3.951	45.6456
8.785	--	3.95325	56.2757
8.79	--	3.9555	67.0071
8.795	--	3.95775	77.0299
8.8	--	3.96	84.6236
8.805	--	3.96225	94.2416
8.81	--	3.9645	101.835
8.815	--	3.96675	109.429
8.82	--	3.969	116.517
8.825	--	3.97125	123.604
8.83	--	3.9735	131.198
8.835	--	3.97575	138.285
8.84	--	3.978	144.867
8.845	--	3.98025	151.449
8.85	--	3.9825	157.018
8.855	--	3.98475	161.069
8.86	--	3.987	163.602
8.865	--	3.98925	166.135
8.87	--	3.9915	168.668
8.875	--	3.99375	170.189
8.88	--	3.996	173.228
8.885	--	3.99825	173.736
8.89	--	4.0005	174.751
8.895	--	4.00275	177.284
8.9	--	4.005	175.262
8.905	--	4.00725	174.758
8.91	--	4.0095	177.291
8.915	--	4.01175	177.294
8.92	--	4.014	179.827
8.925	--	4.01625	177.805
8.93	--	4.0185	177.808
8.935	--	4.02075	178.822
8.94	--	4.023	178.319
8.945	--	4.02525	177.815
8.95	--	4.0275	177.818
8.955	--	4.02975	178.326
8.96	--	4.032	178.329
8.965	--	4.03425	176.813
8.97	--	4.0365	174.791
8.975	--	4.03875	179.349
8.98	--	4.041	178.339
8.985	--	4.04325	177.835
8.99	--	4.0455	178.344
8.995	--	4.04775	177.84
9	--	4.05	176.831
9.005	--	4.05225	178.352
9.01	--	4.0545	179.366
9.015	--	4.05675	178.357
9.02	--	4.059	178.359
9.025	--	4.06125	178.362
9.03	--	4.0635	178.364
9.035	--	4.06575	178.873
9.04	--	4.068	180.9
9.045	--	4.07025	178.878
9.05	--	4.0725	181.917
9.055	--	4.07475	178.883
9.06	--	4.077	177.873
9.065	--	4.07925	178.382
9.07	--	4.0815	179.397
9.075	--	4.08375	176.869
9.08	--	4.086	177.883
9.085	--	4.08825	179.404
9.09	--	4.0905	182.949
9.095	--	4.09275	178.397
9.1	--	4.095	179.412
9.105	--	4.09725	177.896
9.11	--	4.0995	177.899
9.115	--	4.10175	177.395
9.12	--	4.104	181.952
9.125	--	4.10625	177.906
9.13	--	4.1085	178.415
9.135	--	4.11075	176.393
9.14	--	4.113	176.396
9.145	--	4.11525	178.422
9.15	--	4.1175	176.907
9.155	--	4.11975	175.391
9.16	--	4.122	175.394
9.165	--	4.12425	175.902
9.17	--	4.1265	174.893
9.175	--	4.12875	174.389
9.18	--	4.131	174.898
9.185	--	4.13325	167.309
9.19	--	4.1355	159.214
9.195	--	4.13775	149.095
9.2	--	4.14	140.494
9.205	--	4.14225	131.894
9.21	--	4.1445	123.799
9.215	--	4.14675	115.704
9.22	--	4.149	110.14
9.225	--	4.15125	103.564
9.23	--	4.1535	94.9628
9.235	--	4.15575	87.8802
9.24	--	4.158	79.2795
9.245	--	4.16025	72.8042
9.25	--	4.1625	70.327
9.255	--	4.16475	60.0561
9.26	--	4.167	54.5424
9.265	--	4.16925	48.1684
9.27	--	4.1715	41.4907
9.275	--	4.17375	35.977
9.28	--	4.176	31.5767
9.285	--	4.17825	26.6854
9.29	--	4.1805	22.942
9.295	--	4.18275	18.072
9.3	--	4.185	17.4166
9.305	--	4.18725	14.1297
9.31	--	4.1895	12.3609
9.315	--	4.19175	9.73186
9.32	--	4.194	7.65947
9.325	--	4.19625	7.81383
9.33	--	4.1985	5.84266
9.335	--	4.20075	4.52939
9.34	--	4.203	4.07645
9.345	--	4.20525	4.38262
9.35	--	4.2075	3.06936
9.355	--	4.20975	3.07189
9.36	--	4.212	2.77077
9.365	--	4.21425	2.1154
9.37	--	4.2165	2.77583
9.375	--	4.21875	1.61438
9.38	--	4.221	2.78089
9.385	--	4.22325	0.50608
9.39	--	4.2255	-0.80719
9.395	--	4.22775	2.28241
9.4	--	4.23	1.82947
9.405	--	4.23225	1.62957
9.41	--	4.2345	1.02481
9.415	--	4.23675	1.02734
9.42	--	4.239	1.48534
9.425	--	4.24125	3.30974
9.43	--	4.2435	0.37703
9.435	--	4.24575	0.17713
9.44	--	4.248	0.53391
9.445	--	4.25025	-0.4251
9.45	--	4.2525	0.03289
9.455	--	4.25475	-0.7743
9.46	--	4.257	-0.77177
9.465	--	4.25925	-0.76924
9.47	--	4.2615	-0.76671
9.475	--	4.26375	-0.61235
9.48	--	4.266	-1.41955
9.485	--	4.26825	-0.60729
9.49	--	4.2705	0.40739
9.495	--	4.27275	-0.09615
9.5	--	4.275	0.7161
9.505	--	4.27725	0.06073
9.51	--	4.2795	0.87298
9.515	--	4.28175	0.72369
9.52	--	4.284	0.22014
9.525	--	4.28625	-0.8907
9.53	--	4.2885	3.00863
9.535	--	4.29075	0.07591
9.54	--	4.293	1.0906
9.545	--	4.29525	-0.07085
9.55	--	4.2975	0.0835
9.555	--	4.29975	-0.87551
9.56	--	4.302	2.36591
9.565	--	4.30425	-1.02228
9.57	--	4.3065	0.09362
9.575	--	4.30875	-0.56175
9.58	--	4.311	-0.55921
9.585	--	4.31325	1.11337
9.59	--	4.3155	-0.04808
9.595	--	4.31775	-0.19737
9.6	--	4.32	0.10881
9.605	--	4.32225	0.61741
9.61	--	4.3245	0.46812
9.615	--	4.32675	0.1164
9.62	--	4.329	2.09263
9.625	--	4.33125	2.3988
9.63	--	4.3335	1.59161
9.635	--	4.33575	2.6063
9.64	--	4.338	2.60883
9.645	--	4.34025	2.76318
9.65	--	4.3425	2.76571
9.655	--	4.34475	3.57796
9.66	--	4.347	3.88414
9.665	--	4.34925	9.45351
9.67	--	4.3515	5.05318
9.675	--	4.35375	4.70145
9.68	--	4.356	5.36188
9.685	--	4.35825	4.90894
9.69	--	4.3605	6.68274
9.695	--	4.36275	13.5173
9.7	--	4.365	8.30725
9.705	--	4.36725	9.1195
9.71	--	4.3695	9.93176
9.715	--	4.37175	11.7562
9.72	--	4.374	22.9966
9.725	--	4.37625	35.8505
9.73	--	4.3785	47.7964
9.735	--	4.38075	57.4144
9.74	--	4.383	69.4616
9.745	--	4.38525	84.0897
9.75	--	4.3875	88.6469
9.755	--	4.38975	95.7345
9.76	--	4.392	104.34
9.765	--	4.39425	106.367
9.77	--	4.3965	118.01
9.775	--	4.39875	124.085
9.78	--	4.401	132.691
9.785	--	4.40325	140.284
9.79	--	4.4055	144.336
9.795	--	4.40775	158.508
9.8	--	4.41	156.487
9.805	--	4.41225	162.562
9.81	--	4.4145	163.577
9.815	--	4.41675	166.11
9.82	--	4.419	168.136
9.825	--	4.42125	170.163
9.83	--	4.4235	172.696
9.835	--	4.42575	173.711
9.84	--	4.428	174.219
9.845	--	4.43025	173.716
9.85	--	4.4325	174.731
9.855	--	4.43475	176.251
9.86	--	4.437	176.254
9.865	--	4.43925	176.762
9.87	--	4.4415	175.247
9.875	--	4.44375	180.31
9.88	--	4.446	175.252
9.885	--	4.44825	177.279
9.89	--	4.4505	177.787
9.895	--	4.45275	178.296
9.9	--	4.455	181.841
9.905	--	4.45725	178.301
9.91	--	4.4595	179.316
9.915	--	4.46175	181.849
9.92	--	4.464	176.79
9.925	--	4.46625	177.805
9.93	--	4.4685	177.808
9.935	--	4.47075	178.316
9.94	--	4.473	178.319
9.945	--	4.47525	177.309
9.95	--	4.4775	178.83
9.955	--	4.47975	177.82
9.96	--	4.482	177.823
9.965	--	4.48425	179.85
9.97	--	4.4865	177.828
9.975	--	4.48875	178.336
9.98	--	4.491	177.833
9.985	--	4.49325	178.848
9.99	--	4.4955	177.838
9.995	--	4.49775	177.84
[truncated: 38,001 more rows]

## Sheet: Figure1d
1	0.1358	0.035
2	10.87	2.7

## Sheet: Figure 1c
1	0.159	2	1.4	3	3	4	4.3	5	8.3	6	9	7	9.5	8	19.1

## Sheet: Figure 2b
649.893	42.8762	77.1125
651.822	40.9673	74.2409
653.75	39.246	69.8803
655.679	40.3308	72.2591
657.607	42.9906	76.9939
659.536	42.2661	73.754
661.464	38.98	69.0841
663.393	38.4393	69.9609
665.321	40.2462	70.4715
667.25	39.1228	69.1628
669.178	39.4572	68.609
671.106	38.9674	67.4832
673.035	36.9533	67.2973
674.963	36.5724	68.3499
676.892	38.6749	65.9024
678.82	41.8399	65.7659
680.749	41.1379	64.9386
682.677	37.7817	64.1152
684.606	38.1129	65.88
686.534	38.8678	65.2687
688.463	39.0263	62.3519
690.391	36.9098	60.4848
692.32	35.7303	57.7654
694.248	37.0062	60.1576
696.177	37.5269	62.3142
698.105	39.1464	60.6427
700.033	39.013	59.4284
701.962	38.0435	59.3212
703.89	40.0801	60.3788
705.819	40.2984	60.6456
707.747	38.7998	57.8179
709.676	40.135	57.8574
711.604	40.091	58.0658
713.533	39.2721	55.8
715.461	39.5179	54.8799
717.39	39.102	54.9559
719.318	38.008	51.6716
721.247	39.3638	46.5119
723.175	41.9829	45.7345
725.104	44.3291	50.8655
727.032	44.2884	56.7405
728.96	43.224	58.8671
730.889	43.6839	58.5806
732.817	43.4621	57.628
734.746	43.1565	57.0251
736.674	42.2773	54.3368
738.603	41.305	52.2944
740.531	40.8051	51.4141
742.46	39.9664	50.5298
744.388	39.3911	50.2841
746.317	40.4264	50.0692
748.245	40.9629	48.9863
750.174	41.343	47.7101
752.102	42.2237	47.9911
754.03	43.2129	48.7513
755.959	43.0708	48.3252
757.888	43.6596	48.3659
759.816	46.238	49.5804
761.744	45.5579	48.2212
763.673	43.6456	46.64
765.601	44.445	45.7899
767.53	44.5528	44.5669
769.458	45.2558	45.0125
771.387	47.2458	46.135
773.315	48.5697	46.1811
775.244	48.9536	45.4051
777.172	50.1114	46.463
779.101	50.9448	49.009
781.029	51.4611	50.8858
782.957	53.7813	51.9441
784.886	55.017	51.0764
786.814	56.2915	51.104
788.743	57.0456	52.6339
790.671	58.9032	54.5293
792.6	60.2756	55.7916
794.528	60.1001	55.5246
796.457	58.5778	54.657
798.385	59.2273	56.3782
800.314	61.7793	56.9941
802.242	62.3733	55.3484
804.171	60.4134	55.904
806.099	57.1298	56.5682
808.028	57.1549	57.5941
809.956	60.0831	59.4581
811.885	61.1085	60.5349
813.813	57.6409	58.2502
815.741	55.0664	56.6052
817.67	54.7923	56.6995
819.598	55.978	55.2221
821.527	56.1196	54.0367
823.455	56.001	55.5431
825.384	55.4447	55.7292
827.312	54.2041	54.8951
829.241	53.4546	55.2971
831.169	52.2548	55.8487
833.098	51.1082	53.4839
835.026	49.4103	50.24
836.955	47.8544	50.0982
838.883	48.4426	51.9454
840.812	48.6707	50.7347
842.74	48.5914	48.4594
844.668	48.5306	48.0648
846.597	47.6489	46.4521
848.525	47.3486	45.4903
850.454	47.1198	44.9674
852.382	46.205	43.7565
854.311	44.3826	41.4446
856.239	43.8122	40.8233
858.168	44.0247	40.7667
860.096	44.1158	39.295
862.025	42.843	36.855
863.953	41.5736	35.6715
865.882	41.615	36.2091
867.81	41.406	36.6053
869.739	41.4113	35.992
871.667	41.3789	35.1984
873.596	41.0082	33.5841
875.524	40.8248	32.6103
877.452	39.8943	33.5139
879.381	40.4023	34.8563
881.309	40.6881	35.0458
883.238	41.1558	34.9292
885.166	41.6129	34.2776
887.095	41.1428	34.4004
889.023	40.2136	34.9692
890.952	41.1264	36.1771
892.88	42.024	37.7735
894.809	42.7166	38.2114
896.737	42.9844	39.1862
898.665	42.7263	39.5137
900.594	43.9968	39.2193
902.523	45.3194	39.4641
904.451	44.9314	40.061
906.379	44.7274	41.4527
908.308	44.7268	42.9282
910.236	44.1525	43.4959
912.165	45.3451	44.7854
914.093	48.073	46.1477
916.022	49.0483	47.3488
917.95	49.2238	49.8824
919.879	48.5129	51.0002
921.807	49.4131	52.3278
923.736	51.3664	54.4075
925.664	51.1023	55.4959
927.592	50.7042	57.0391
929.521	53.1216	60.6043
931.449	56.3377	63.2915
933.378	57.6388	64.9632
935.306	59.0134	68.7692
937.235	61.2708	72.8256
939.163	64.2731	77.1666
941.092	67.0148	82.6068
943.02	67.0096	86.0188
944.949	66.0084	87.6524
946.877	69.3414	90.7347
948.806	70.3834	90.681
950.734	70.187	93.0471
952.663	70.5097	95.7044
954.591	72.5163	98.484
956.519	76.0623	104.084
958.448	74.8157	104.82
960.376	72.8965	104.097
962.305	73.1984	106.075
964.233	73.3408	109.11
966.162	73.337	110.738
968.09	71.4219	107.425
970.019	70.4784	105.201
971.947	70.6821	104.92
973.876	69.5516	104.961
975.804	68.3903	103.29
977.733	67.1738	99.8677
979.661	66.471	98.203
981.59	68.6399	99.6822
983.518	71.3112	100.232
985.447	74.9726	99.666
987.375	77.2674	97.2858
989.303	75.6643	94.1424
991.232	74.6267	93.798
993.16	71.1079	93.4785
995.089	66.5343	92.0821
997.017	64.3014	92.0716
998.946	63.0162	93.0936
1000.87	62.674	92.6036
1002.8	63.3719	92.7672
1004.73	63.8326	93.5835
1006.66	63.9484	94.4338
1008.59	64.8112	96.2664
1010.52	66.1839	99.1983
1012.45	67.3515	101.583
1014.37	69.2681	103.505
1016.3	70.9799	105.418
1018.23	72.78	106.815
1020.16	75.2724	108.701
1022.09	78.2753	111.962
1024.02	79.5205	113.808
1025.94	80.3791	113.442
1027.87	82.6194	114.111
1029.8	84.5043	115.794
1031.73	86.2767	117.709
1033.66	86.0457	115.993
1035.59	87.7725	116.336
1037.52	92.8036	122.284
1039.44	92.0785	123.617
1041.37	90.6528	119.848
1043.3	91.8518	118.205
1045.23	93.6099	120.347
1047.16	93.0485	119.717
1049.09	91.8129	118.562
1051.01	92.2201	119.858
1052.94	93.9403	119.577
1054.87	94.5699	119.473
1056.8	93.2275	119.45
1058.73	93.7393	120.197
1060.66	96.1788	122.078
1062.59	96.6674	122.952
1064.51	95.8346	123.348
1066.44	93.5311	121.324
1068.37	91.6185	118.776
1070.3	90.8019	118.388
1072.23	90.5976	118.34
1074.16	90.6344	118.798
1076.08	90.0378	119.307
1078.01	88.756	120.58
1079.94	86.0708	118.933
1081.87	83.5309	117.839
1083.8	81.792	114.833
1085.73	80.4342	111.923
1087.65	80.1795	112.766
1089.58	80.9109	115.676
1091.51	78.1183	113.477
1093.44	76.7025	110.967
1095.37	77.3477	110.796
1097.3	76.5332	109.899
1099.23	76.4019	110.076
1101.15	75.1539	110.47
1103.08	74.4098	109.84
1105.01	74.7532	109.652
1106.94	74.3787	108.112
1108.87	73.8568	106.6
1110.8	73.7312	106.759
1112.72	73.1026	106.357
1114.65	71.5611	105.031
1116.58	70.0995	103.552
1118.51	68.3708	102.43
1120.44	65.689	100.581
1122.37	62.6198	98.3117
1124.3	59.9144	96.9115
1126.22	56.9668	95.1046
1128.15	53.434	92.0797
1130.08	50.3919	89.614
1132.01	47.3555	87.2622
1133.94	44.4424	83.6625
1135.87	42.254	80.2542
1137.8	41.3079	77.6363
1139.72	41.447	75.9997
1141.65	42.8292	75.8221
1143.58	44.486	77.0581
1145.51	46.3177	78.3839
1147.44	48.9435	80.063
1149.37	50.6965	81.0297
1151.3	52.7087	82.5748
1153.22	55.077	84.7078
1155.15	56.9104	86.4312
1157.08	58.441	87.3163
1159.01	60.8831	88.5139
1160.94	63.4108	89.7337
1162.87	65.7366	91.6512
1164.79	67.3326	92.7229
1166.72	68.1718	92.706
1168.65	69.128	93.7574
1170.58	70.4455	95.2406
1172.51	71.3319	96.7772
1174.44	71.0782	97.5497
1176.37	70.2596	96.9523
1178.29	69.8339	97.5386
1180.22	69.1287	97.1619
1182.15	67.9022	96.1125
1184.08	66.8003	96.0054
1186.01	65.2577	95.8317
1187.94	62.5893	95.0608
1189.86	59.6325	93.5367
1191.79	55.9057	90.9743
1193.72	52.2207	87.6627
1195.65	50.0423	84.7453
1197.58	48.5391	81.9658
1199.51	48.0137	80.348
1201.43	48.3555	79.9678
1203.36	48.7337	79.1942
1205.29	49.6485	79.4814
1207.22	50.6453	80.3116
1209.15	50.8299	80.3935
1211.08	50.91	80.731
1213.01	51.3125	81.2054
1214.93	51.6108	81.3954
1216.86	51.4744	81.5863
1218.79	51.0253	81.8326
1220.72	49.7318	82.0815
1222.65	47.881	82.496
1224.58	45.2321	81.889
1226.51	41.6547	79.6462
1228.43	37.8337	77.3967
1230.36	34.3303	74.6458
1232.29	31.2578	70.2223
1234.22	29.9647	63.7464
1236.15	31.4207	56.4209
1238.08	35.1845	52.8555
1240	39.6822	54.4349
1241.93	44.4743	58.9008
1243.86	48.8428	64.5764
1245.79	51.8594	69.4939
1247.72	54.0118	73.0382
1249.65	56.1432	75.9493
1251.58	58.6141	78.9845
1253.5	60.8541	81.892
1255.43	62.9573	84.3467
1257.36	65.7151	86.9451
1259.29	68.0186	89.4393
1261.22	68.7474	91.1079
1263.15	68.2226	91.4679
1265.07	66.7059	90.6747
1267	65.0004	88.9874
1268.93	64.7477	88.653
1270.86	66.0377	89.718
1272.79	68.7658	91.6749
1274.72	71.9836	94.6694
1276.64	75.1746	97.9093
1278.57	78.1963	100.224
1280.5	81.1505	102.384
1282.43	83.456	104.542
1284.36	85.0062	106.495
1286.29	85.6646	107.826
1288.22	85.6947	108.739
1290.14	85.9671	109.353
1292.07	86.9343	110.2
1294	87.2455	111.444
1295.93	86.0096	111.238
1297.86	83.7674	108.945
1299.79	81.6483	105.827
1301.71	80.5867	103.706
1303.64	81.0392	102.665
1305.57	83.4898	102.682
1307.5	87.2046	104.767
1309.43	91.6652	108.954
1311.36	95.8168	111.593
1313.29	98.5066	112.748
1315.21	99.6678	112.834
1317.14	100.813	113.618
1319.07	102.051	114.645
1321	103.834	115.838
1322.93	106.442	116.536
1324.86	109.498	117.108
1326.79	111.091	116.891
1328.71	110.618	115.836
1330.64	109.309	114.12
1332.57	107.754	112.282
1334.5	105.375	110.615
1336.43	102.196	108.014
1338.36	99.5038	105.716
1340.29	97.3043	105.165
1342.21	94.9121	102.936
1344.14	93.7012	101.364
1346.07	93.1882	100.936
1348	92.3939	99.952
1349.93	91.1727	98.5598
1351.86	90.1137	97.791
1353.78	89.4527	97.6763
1355.71	88.9868	96.792
1357.64	89.6863	97.1197
1359.57	89.7078	97.6115
1361.5	89.4623	97.1934
1363.43	90.2855	97.4012
1365.36	90.6668	97.2001
1367.28	90.8389	97.2724
1369.21	90.4838	97.4915
1371.14	89.8536	96.2449
1373.07	89.8034	96.1912
1375	90.7241	97.6367
1376.92	91.0106	97.3298
1378.85	90.237	96.7901
1380.78	90.1873	97.3062
1382.71	90.4049	96.2325
1384.64	90.7919	95.5286
1386.57	91.5756	97.0925
1388.5	91.6682	98.2628
1390.42	90.4721	96.9011
1392.35	89.966	95.9209
1394.28	89.6744	95.7839
1396.21	90.1218	97.6161
1398.14	91.2525	98.7344
1400.07	92.2192	98.6364
1401.99	93.5438	99.1075
1403.92	92.7646	98.4117
1405.85	91.2917	98.1586
1407.78	92.2502	99.0578
1409.71	92.5886	98.4719
1411.64	92.3242	98.8346
1413.57	91.7048	99.1543
1415.49	90.9982	98.7184
1417.42	90.2028	99.0755
1419.35	90.9305	100.149
1421.28	91.9936	99.826
1423.21	93.8204	101.535
1425.14	93.3153	101.69
1427.07	92.4619	100.78
1428.99	93.4627	101.879
1430.92	93.5781	102.156
1432.85	92.1564	100.626
1434.78	93.4451	101.582
1436.71	95.4687	104.863
1438.64	95.6721	105.45
1440.57	95.5768	104.489
1442.49	96.2402	104.258
1444.42	96.4365	105.322
1446.35	94.284	104.477
1448.28	92.7143	103.288
1450.21	94.0001	103.695
1452.14	94.5204	104.092
1454.06	95.3868	106.021
1455.99	98.9781	104.796
1457.92	98.26	97.9574
1459.85	96.17	106.262
1461.78	96.1175	107.112
1463.71	94.0222	104.893
1465.63	93.0614	104.773
1467.56	94.804	107.103
1469.49	95.4241	107.208
1471.42	93.5589	106.378
1473.35	92.6474	107.396
1475.28	96.2705	109.737
1477.21	95.5982	109.245
1479.13	95.5204	108.863
1481.06	95.8782	110.054
1482.99	95.4928	109.636
1484.92	95.2689	108.22
1486.85	94.2832	106.785
1488.78	94.9014	109.546
1490.7	96.7083	112.941
1492.63	95.4853	110.891
1494.56	94.4214	109.485
1496.49	93.7188	110.518
1498.42	94.0586	110.53
1500.35	94.7282	109.883
1502.28	94.915	112.464
1504.2	92.7915	111.341
1506.13	85.5388	107.087
1508.06	93.2227	116.939
1509.99	96.0881	112.848
1511.92	94.3145	113.35
1513.85	92.5453	113.773
1515.78	92.6354	113.549
1517.7	90.4023	107.98
1519.63	94.4874	109.176
1521.56	104.824	117.789
1523.49	96.0627	113.258
1525.42	92.3564	110.063
1527.35	89.9898	109.575
1529.27	90.5099	110.572
1531.2	91.4995	111.901
1533.13	95.7871	116.348
1535.06	95.423	116.502
1536.99	94.6122	115.031
1538.92	93.9238	110.836
1540.85	88.0368	100.439
1542.77	89.992	106.996
1544.7	88.3411	103.46
1546.63	88.4954	108.234
1548.56	88.844	110.303
1550.49	88.4228	109.874
1552.42	89.7418	111.361
1554.34	89.373	114.629
1556.27	89.5563	117.733
1558.2	92.7155	125.855
1560.13	93.1117	123.971
1562.06	88.2116	113.913
1563.99	87.1741	112.876
1565.91	88.7588	114.341
1567.84	88.8347	114.345
1569.77	86.406	112.104
1571.7	86.4115	109.853
1573.63	86.0271	109.253
1575.56	88.5631	112.353
1577.49	88.3038	113.896
1579.41	86.3816	111.3
1581.34	86.1235	110.418
1583.27	85.7504	111.114
1585.2	84.5859	111.388
1587.13	84.7825	111.422
1589.06	85.8481	111.591
1590.98	83.6184	109.167
1592.91	81.6121	108.73
1594.84	83.5243	110.244
1596.77	84.1022	110.858
1598.7	82.9379	110.817
1600.63	82.2743	111.04
1602.56	82.5948	110.755
1604.48	83.6938	111.781
1606.41	82.4297	111.597
1608.34	80.9761	108.974
1610.27	81.4941	108.395
1612.2	81.5631	108.64
1614.13	81.6876	108.983
1616.06	81.9661	110.777
1617.98	80.2916	109.467
1619.91	78.6879	106.414
1621.84	78.786	106.989
1623.77	78.085	106.267
1625.7	78.294	106.487
1627.63	78.4491	106.79
1629.56	78.5953	107.004
1631.48	79.4694	107.763
1633.41	81.4203	108.429
1635.34	82.1692	109.161
1637.27	78.4614	106.978
1639.2	78.2907	105.652
1641.12	76.9952	104.513
1643.05	74.9161	102.601
1644.98	73.9141	99.7118
1646.91	74.5399	95.443
1648.84	78.3638	105.102
1650.77	78.7449	105.022
1652.7	76.7906	98.4211
1654.62	74.9145	101.174
1656.55	74.6224	101.843
1658.48	73.5739	101.642
1660.41	73.2332	101.533
1662.34	73.5522	103.15
1664.27	74.1842	103.515
1666.19	73.6165	101.989
1668.12	71.983	101.279
1670.05	71.6776	100.053
1671.98	72.6965	99.3927
1673.91	73.3704	100.917
1675.84	73.0028	99.7906
1677.77	73.651	99.4121
1679.69	74.6396	101.381
1681.62	73.9527	102.358
1683.55	67.2255	97.661
1685.48	68.5145	96.6093
1687.41	72.9526	99.1895
1689.34	72.6941	97.9531
1691.27	71.6862	97.7293
1693.19	71.984	98.1626
1695.12	72.5529	95.6717
1697.05	69.9649	88.0622
1698.98	74.5813	93.5483
1700.91	75.8066	100.669
1702.84	75.0277	99.813
1704.77	74.5415	96.9788
1706.69	73.7947	95.3331
1708.62	73.4324	96.335
1710.55	73.6209	97.3101
1712.48	73.3128	97.7018
1714.41	72.4523	95.2277
1716.34	70.8065	90.5156
1718.26	74.5418	93.8309
1720.19	73.0574	93.8012
1722.12	73.1989	93.5219
1724.05	74.4536	95.5714
1725.98	73.052	95.1867
1727.91	72.9261	94.3405
1729.84	74.1025	94.4459
1731.76	73.2019	93.8098
1733.69	68.1014	93.3095
1735.62	70.6694	93.975
1737.55	73.7615	95.677
1739.48	76.054	98.5831
1741.41	74.3618	94.48
1743.33	73.172	91.4261
1745.26	72.9349	91.2501
1747.19	74.5498	91.0216
1749.12	76.8326	91.1461
1751.05	78.6169	95.5212
1752.98	75.8936	94.1227
1754.9	74.3358	91.1169
1756.83	74.3196	89.2307
1758.76	73.935	88.9286
1760.69	72.8641	88.7775
1762.62	72.6302	88.3074
1764.55	74.3365	89.4955
1766.48	74.8796	89.5012
1768.4	75.4104	88.1618
1770.33	75.0267	87.3101
1772.26	71.4613	86.8089
1774.19	71.076	83.9271
1776.12	73.9159	84.7926
1778.05	74.4072	86.5495
1779.97	74.4924	87.4625
1781.9	75.915	87.0229
1783.83	76.8119	86.7012
1785.76	77.1552	86.4388
1787.69	77.0577	86.4261
1789.62	76.9251	86.0736
1791.55	77.6616	87.6644
1793.47	78.3189	88.1992
1795.4	77.5772	87.0612
1797.33	76.6911	83.7829
1799.26	76.9313	82.8287
1801.19	77.7954	82.8399
1803.12	78.0299	82.4111
1805.05	78.3535	83.2624
1806.97	78.5271	84.235
1808.9	78.4499	84.4373
1810.83	79.6986	84.2851
1812.76	79.1321	83.0994
1814.69	78.9429	82.7417
1816.62	80.2527	83.7821
1818.54	81.7466	84.1337
1820.47	81.5974	82.8524
1822.4	80.7916	81.8167
1824.33	80.3539	81.4549
1826.26	81.9659	82.8508
1828.19	83.603	84.5784
1830.12	83.4631	85.2263
1832.04	82.1376	82.4178
1833.97	82.2394	81.2425
1835.9	83.6828	81.9
1837.83	84.2654	81.5484
1839.76	83.6614	79.9847
1841.69	82.3051	79.5239
1843.61	81.0735	78.4133
1845.54	84.3857	79.3945
1847.47	84.4451	79.3892
1849.4	84.2341	79.2375
1851.33	85.6702	79.8056
1853.26	86.2766	80.1504
1855.18	86.9755	80.7548
1857.11	87.8348	81.1168
1859.04	88.7154	81.0219
1860.97	87.9167	80.2482
1862.9	87.9809	80.2745
1864.83	88.3734	80.72
1866.76	88.8291	81.6069
1868.68	90.3174	83.5396
1870.61	88.5113	81.7419
1872.54	88.4909	79.5015
1874.47	89.0458	78.9058
1876.4	89.5224	78.637
1878.33	89.3661	77.3414
1880.26	89.3944	77.3314
1882.18	89.562	77.3024
1884.11	90.0954	76.8037
1886.04	92.332	77.1865
1887.97	93.8504	78.0965
1889.9	94.1398	79.8379
1891.83	93.595	78.9115
1893.76	94.4619	78.4132
1895.68	95.8609	78.7558
1897.61	94.6776	77.7229
1899.54	94.2	77.1587
1901.47	95.246	77.245
1903.4	96.9883	77.1547
1905.33	97.3651	77.1667
1907.25	97.2317	77.2536
1909.18	98.5933	79.1537
1911.11	98.5632	79.017
1913.04	98.8118	78.9297
1914.97	99.8221	79.1132
1916.9	100.084	78.5758
1918.83	100.439	78.4909
1920.75	101.351	78.8022
1922.68	102.727	79.0894
1924.61	103.502	79.2073
1926.54	103.175	79.3642
1928.47	104.288	79.8778
1930.4	105.584	79.8645
1932.32	107.591	79.5092
1934.25	107.745	79.1621
1936.18	107.498	79.8416
1938.11	109.653	81.7189
1940.04	111.443	81.7884
1941.97	111.278	80.5051
1943.89	111.65	82.3191
1945.82	111.645	82.8652
1947.75	110.861	81.2165
1949.68	111.228	81.101
1951.61	111.274	80.5624
1953.54	112.504	80.3774
1955.47	114.656	81.2097
1957.39	117.523	83.1974
1959.32	118.511	84.36
1961.25	117.345	82.8586
1963.18	117.358	82.2652
1965.11	117.446	81.7782
1967.04	117.652	81.6458
1968.96	118.39	81.7004
1970.89	118.9	82.2077
1972.82	119.011	82.8364
1974.75	118.742	82.4372
1976.68	118.972	81.7466
1978.61	119.659	81.8801
1980.54	122.127	84.0746
1982.46	123.771	85.533
1984.39	122.591	83.9363
1986.32	122.9	83.2227
1988.25	126.299	84.8797
1990.18	127.936	85.2289
1992.11	126.652	83.7604
1994.04	127.271	84.0779
1995.96	127.503	84.2098
1997.89	127.75	85.0085
1999.82	127.303	85.5238
2001.75	127.75	84.5355
2003.68	129.778	85.1298
2005.61	130.327	86.3327
2007.53	130.25	86.6334
2009.46	132.347	87.4036
2011.39	133.428	87.5103
2013.32	133.148	86.8377
2015.25	133.468	87.8555
2017.18	133.862	88.4822
2019.11	134.992	88.4204
2021.03	135.673	89.4187
2022.96	138.42	90.3833
2024.89	139.588	89.8334
2026.82	138.933	89.3787
2028.75	137.653	89.7575
2030.68	137.505	90.5208
2032.6	138.862	90.8034
2034.53	141.789	92.127
2036.46	144.423	93.0078
2038.39	145.482	93.385
2040.32	145.724	94.3829
2042.25	147.203	95.7866
2044.17	148.367	96.8925
2046.1	148.791	97.1564
2048.03	150.564	99.0676
2049.96	151.732	99.6465
2051.89	151.679	98.5163
2053.82	151.075	98.3714
2055.75	153.592	100.028
2057.67	154	100.157
2059.6	153.063	99.4236
2061.53	153.523	100.146
2063.46	155.114	101.067
2065.39	155.435	99.9387
2067.32	155.248	100.128
2069.24	158.747	103.111
2071.17	160.944	104.325
2073.1	161.764	104.406
2075.03	162.09	104.484
2076.96	162.73	104.539
2078.89	161.07	103.338
2080.82	161.091	104.069
2082.74	163.149	106.145
2084.67	164.843	106.399
2086.6	167.198	107.519
2088.53	166.486	107.773
2090.46	164.551	107.151
2092.39	167.447	109.302
2094.32	172.965	112.029
2096.24	175.291	113.964
2098.17	176.497	114.628
2100.1	175.674	113.479
2102.03	172.932	112.308
2103.96	171.214	112.306
2105.89	176.424	115.801
2107.81	180.204	117.748
2109.74	180.303	117.515
2111.67	180.365	118.254
2113.6	178.661	118.53
2115.53	178.802	118.433
2117.46	182.268	119.886
2119.39	183.306	120.356
2121.31	184.041	121.194
2123.24	185.694	122.276
2125.17	185.185	121.827
2127.1	185.175	122.233
2129.03	188.103	124.735
2130.96	188.982	125.886
2132.89	190.135	126.393
2134.81	190.2	126.516
2136.74	191.42	126.651
2138.67	193.429	128.903
2140.6	193.461	131.69
2142.53	193.321	131.881
2144.45	193.371	131.1
2146.38	197.386	132.928
2148.31	197.666	132.821
2150.24	198.47	133.938
2152.17	200.424	135.612
2154.1	200.05	136.971
2156.03	200.824	138.383
2157.95	203.34	138.49
2159.88	202.045	136.826
2161.81	202.908	138.91
2163.74	207.038	143.073
2165.67	208.986	144.443
2167.6	211.178	146.145
2169.53	210.175	146.006
2171.45	207.054	144.851
2173.38	208.522	146.342
2175.31	210.868	147.367
2177.24	210.188	147.575
2179.17	210.865	148.061
2181.1	212.347	149.645
2183.03	211.646	150.25
2184.95	212.463	149.397
2186.88	213.746	149.576
2188.81	215.379	152.435
2190.74	215.278	153.204
2192.67	213.478	151.27
2194.59	214.571	151.796
2196.52	218.253	155.062
2198.45	220.996	156.916
2200.38	222.545	158.848
2202.31	222.876	160.567
2204.24	222.163	159.619
2206.17	221.341	159.457
2208.09	223.236	160.723
2210.02	224.491	161.954
2211.95	222.379	161.076
2213.88	222.217	161.825
2215.81	227.292	165.942
2217.74	233.328	169.83
2219.67	230.468	167.405
2221.59	225.374	164.941
2223.52	225.031	165.652
2225.45	230.016	167.741
2227.38	236.118	172.545
2229.31	236.271	173.991
2231.24	232.842	172.474
2233.16	234.037	173.204
2235.09	236.648	175.546
2237.02	238.021	177.609
2238.95	239.727	179.077
2240.88	239.456	178.928
2242.81	237.083	178.537
2244.74	237.97	179.582
2246.66	239.537	179.413
2248.59	237.642	177.935
2250.52	237.285	177.678
2252.45	238.399	178.628
2254.38	240.853	182.061
2256.31	245.198	185.173
2258.24	248.026	187.338
2260.16	242.58	184.908
2262.09	241.608	185.162
2264.02	248.492	191.017
2265.95	252.224	194.785
2267.88	248.526	192.444
2269.81	247.066	191.925
2271.73	246.866	190.44
2273.66	247.724	190.364
2275.59	252.052	194.811
2277.52	255.321	198.606
2279.45	258.854	202.586
2281.38	256.238	202.009
2283.3	253.022	198.723
2285.23	254.343	199.031
2287.16	257.524	201.985
2289.09	256.003	200.576
2291.02	257.342	201.202
2292.95	257.436	201.534
2294.88	256.538	200.113
2296.8	259.079	204.241
2298.73	266.054	209.85
2300.66	266.351	206.275
2302.59	256.698	199.063
2304.52	257.52	196.808
2306.45	258.342	198.148
2308.38	259.165	199.487
2310.3	259.987	200.827
2312.23	260.81	202.167
2314.16	261.632	203.506
2316.09	262.454	204.846
2318.02	263.277	206.186
2319.95	264.099	207.525
2321.87	264.921	208.865
2323.8	265.744	210.204
2325.73	266.566	211.544
2327.66	267.389	212.884
2329.59	268.211	214.223
2331.52	269.033	215.563
2333.45	269.856	216.903
2335.37	270.678	218.242
2337.3	271.5	219.582
2339.23	272.323	220.921
2341.16	273.145	222.261
2343.09	273.968	223.601
2345.02	274.79	224.94
2346.94	275.612	226.28
2348.87	276.435	227.62
2350.8	277.257	228.959
2352.73	278.079	230.299
2354.66	278.902	231.638
2356.59	279.724	232.978
2358.51	280.547	234.318
2360.44	281.369	235.657
2362.37	282.191	236.997
2364.3	283.014	238.337
2366.23	283.836	239.676
2368.16	284.659	241.016
2370.09	285.481	242.355
2372.01	286.303	243.695
2373.94	287.126	245.035
2375.87	287.948	246.374
2377.8	288.771	247.714
2379.73	289.593	249.054
2381.66	290.415	250.393
2383.59	291.238	251.733
2385.51	292.06	253.072
2387.44	292.882	254.412
2389.37	293.705	255.752
2391.3	294.527	257.091
2393.23	295.349	258.431
2395.16	296.172	259.771
2397.08	296.994	261.11
2399.01	297.817	262.45
2400.94	298.639	263.789
2402.87	299.462	265.129
2404.8	300.284	266.469
2406.73	299.472	267.808
2408.66	304.413	272.401
2410.58	302.058	270.677
2412.51	298.064	268.489
2414.44	298.858	269.1
2416.37	301.195	271.297
2418.3	307.661	276.907
2420.23	309.329	278.861
2422.16	311.138	281.158
2424.08	309.463	279.438
2426.01	304.204	276.721
2427.94	301.283	276.592
2429.87	299.344	275.075
2431.8	302.35	277.237
2433.72	314.226	287.783
2435.65	315.883	290.823
2437.58	310.156	286.567
2439.51	309.387	284.157
2441.44	308.619	282.467
2443.37	314.44	289.532
2445.3	315.096	292.578
2447.22	317.19	294.36
2449.15	313.256	289.627
2451.08	310.87	287.385
2453.01	313.651	291.719
2454.94	309.33	289.419
2456.87	309.087	289.351
2458.8	317.165	296.791
2460.72	321.921	301.175
2462.65	317.565	298.432
2464.58	316.798	299.635
2466.51	325.276	305.397
2468.44	321.406	301.612
2470.37	315.818	299.118
2472.3	321.909	305.278
2474.22	320.838	302.275
2476.15	315.441	297.529
2478.08	316.093	300.508
2480.01	316.283	302.672
2481.94	313.66	300.262
2483.86	313.876	299.081
2485.79	317.313	302.023
2487.72	322.469	308.57
2489.65	318.445	305.178
2491.58	311.502	298.023
2493.51	309.856	296.516
2495.44	318.484	304.45
2497.36	327.883	315.018
2499.29	331.116	321.498
2501.22	326.514	316.464
2503.15	316.512	306.164
2505.08	310.055	300.879
2507.01	312.891	305.396
2508.94	316.167	309.43
2510.86	315.027	308.803
2512.79	316.652	310.283
2514.72	319.332	312.656
2516.65	322.93	315.818
2518.58	327.118	321.32
2520.51	329.044	325.263
2522.43	326.8	322.944
2524.36	328.059	322.527
2526.29	324.889	319.871
2528.22	320.896	315.304
2530.15	321.628	316.319
2532.08	325.566	321.641
2534.01	326.371	321.924
2535.93	322.563	318.534
2537.86	312.591	309.714
2539.79	302.81	300.248
2541.72	305.328	303.379
2543.65	314.132	313.169
2545.58	315.957	315.257
2547.51	310.713	308.967
2549.43	312.376	312.546
2551.36	316.298	319.049
2553.29	313.794	316.823
2555.22	313.454	316.893
2557.15	315.107	317.919
2559.08	314.013	317.553
2561	311.089	315.456
2562.93	312.5	315.769
2564.86	325.889	329.983
2566.79	323.024	328.981
2568.72	313.805	319.975
2570.65	311.97	318.479
2572.57	309.997	315.505
2574.5	304.041	310.816
2576.43	304.95	313.046
2578.36	312.075	320.285
2580.29	313.182	320.635
2582.22	308.345	315.087
2584.15	313.587	320.257
2586.07	316.787	324.011
2588	315.716	324.721
2589.93	315.116	324.759
2591.86	310.756	320.443
2593.79	306.795	317.037
2595.72	312.748	323.6
2597.64	313.8	325.395
2599.57	305.704	317.793
2601.5	304.775	315.751
2603.43	308.188	320.04
2605.36	313.856	328.382
2607.29	311.525	326.321
2609.22	304.176	318.202
2611.14	304.749	318.961
2613.07	306.763	322.465
2615	302.02	318.078
2616.93	303.325	319.239
2618.86	306.488	322.254
2620.79	307.479	321.65
2622.72	305.101	318.816
2624.64	305.385	320.708
2626.57	303.153	320.132
2628.5	302.471	321.256
2630.43	301.846	318.935
2632.36	300.3	317.124
2634.29	302.026	320.286
2636.21	296.964	316.28
2638.14	299.8	318.772
2640.07	303.324	321.582
2642	305.441	324.86
2643.93	298.643	318.385
2645.86	288.062	307.68
2647.78	290.106	310.625
2649.71	297.008	318.801
2651.64	297.719	319.173
2653.57	298.759	318.835
2655.5	293.648	313.123
2657.43	291.718	313.972
2659.36	287.047	309.876
2661.28	284.824	307.505
2663.21	289.357	313.821
2665.14	289.912	314.425
2667.07	287.32	310.103
2669	288.686	311.471
2670.93	291.171	316.123
2672.86	288.075	313.008
2674.78	290.197	315.109
2676.71	292.896	319.35
2678.64	289.062	317.062
2680.57	287.594	314.389
2682.5	289.395	313.061
2684.43	283.498	305.685
2686.35	276.942	299.739
2688.28	277.913	302.544
2690.21	276.378	302.202
2692.14	273.198	298.365
2694.07	270.808	295.739
2696	271.276	296.671
2697.93	276.756	304.716
2699.85	278.64	307.958
2701.78	279.81	308.733
2703.71	279.972	308.554
2705.64	275.676	302.878
2707.57	271.042	298.642
2709.5	270.524	299.895
2711.43	271.257	302.481
2713.35	270.593	302.317
2715.28	271.514	301.952
2717.21	272.127	301.766
2719.14	266.759	295.157
2721.07	265.693	294.769
2722.99	269.965	300.728
2724.92	269.59	299.734
2726.85	261.68	291.585
2728.78	259.142	289.717
2730.71	261.617	294.776
2732.64	262.085	295.861
2734.57	261.92	294.013
2736.49	265.289	297.427
2738.42	267.459	301.038
2740.35	267.252	300.715
2742.28	260.903	292.546
2744.21	254.538	285.095
2746.14	260.499	292.649
2748.07	261.046	293.872
2749.99	254.759	287.008
2751.92	252.033	282.556
2753.85	251.175	281.68
2755.78	254.381	287.886
2757.71	257.346	291.286
2759.64	256.878	290.002
2761.57	250.427	284.136
2763.49	250.491	284.252
2765.42	254.429	288.338
2767.35	254.387	289.021
2769.28	252.46	287.017
2771.21	246.83	279.934
2773.14	243.5	276.326
2775.06	242.605	276.207
2776.99	239.908	273.146
2778.92	242.2	273.786
2780.85	248.511	281.338
2782.78	251.742	286.39
2784.71	254.001	289.273
2786.64	245.472	281.209
2788.56	238.127	273.208
2790.49	238.408	273.441
2792.42	239.259	273.665
2794.35	236.228	270.789
2796.28	234.465	270.149
2798.21	233.868	269.955
2800.13	232.799	267.876
2802.06	233.112	267.944
2803.99	234.781	269.999
2805.92	236.993	271.367
2807.85	234.894	269.718
2809.78	233.764	269.776
2811.7	233.235	269.612
2813.63	233.608	268.535
2815.56	230.27	266.284
2817.49	229.951	267.265
2819.42	231.462	268.556
2821.35	232.944	268.385
2823.28	231.607	264.952
2825.2	231.025	264.84
2827.13	231.903	266.796
2829.06	228.511	264.421
2830.99	226.706	263.896
2832.92	226.109	262.86
2834.85	223.991	261.146
2836.78	223.006	260.126
2838.7	224.03	260.863
2840.63	222.188	258.655
2842.56	218.564	255.997
2844.49	218.155	254.913
2846.42	217.707	254.1
2848.35	216.996	252.322
2850.27	216.653	250.988
2852.2	216.584	251.802
2854.13	220.522	257.029
2856.06	225.693	263.126
2857.99	224.456	261.565
2859.92	219.226	256.259
2861.84	216.967	255.354
2863.77	215.195	252.754
2865.7	213.465	249.75
2867.63	211.552	247.547
2869.56	212.943	249.323
2871.49	216.16	253.455
2873.42	214.294	252.195
2875.34	212.31	251.769
2877.27	209.002	248.69
2879.2	206.929	245.251
2881.13	207.507	245.073
2883.06	208.008	246.006
2884.99	209.176	247.882
2886.91	209.526	248.843
2888.84	209.073	248.244
2890.77	204.506	242.189
2892.7	200.453	237.053
2894.63	200.257	237.246
2896.56	202.738	240.166
2898.49	202.239	238.571
2900.41	200.755	236.838
2902.34	198.718	236.651
2904.27	197.357	236.642
2906.2	199.927	238.359
2908.13	199.47	237.053
2910.06	195.851	233.743
2911.99	196.59	234.978
2913.91	200.285	239.363
2915.84	200.034	237.896
2917.77	194.595	232.025
2919.7	191.827	229.259
2921.63	195.029	232.058
2923.56	197.81	234.642
2925.48	198.147	235.01
2927.41	196.9	234.386
2929.34	191.8	230.141
2931.27	189.03	228.174
2933.2	192.249	231.126
2935.13	190.198	227.616
2937.05	185.661	222.706
2938.98	186.446	224.585
2940.91	190.304	228.795
2942.84	192.138	232.109
2944.77	189.888	229.441
2946.7	185.842	223.155
2948.63	185.538	223.173
2950.55	189.32	228.066
2952.48	187.027	226.028
2954.41	184.267	222.41
2956.34	185.125	224.309
2958.27	185.402	224.638
2960.2	183.617	221.912
2962.12	183.794	222.301
2964.05	184.943	222.953
2965.98	185.931	223.485
2967.91	184.736	223.035
2969.84	182.775	221.241
2971.77	180.24	217.825
2973.7	179.751	216.114
2975.62	178.924	216.652
2977.55	180.831	219.684
2979.48	182.265	220.189
2981.41	182.273	219.694
2983.34	180.639	217.802
2985.27	177.008	213.351
2987.2	176.036	212.673
2989.12	178.304	216.662
2991.05	177.432	216.095
2992.98	176.6	214.119
2994.91	174.17	211.149
2996.84	172.885	210.101
2998.77	173.231	210.75
3000.7	174.263	211.926
3002.62	175.308	213.62
3004.55	174.786	212.821
3006.48	173.82	211.359
3008.41	175.833	213.523
3010.34	176.756	215.756
3012.26	176.6	215.711
3014.19	171.291	208.941
3016.12	167.7	203.863
3018.05	167.682	203.289
3019.98	168.857	204.877
3021.91	168.405	204.092
3023.84	168.864	204.55
3025.76	169.2	205.747
3027.69	168.564	205.259
3029.62	167.272	204.599
3031.55	165.696	204.123
3033.48	165.876	203.654
3035.41	166.119	201.166
3037.34	166.252	201.395
3039.26	166.914	203.542
3041.19	166.796	203.406
3043.12	165.665	202.215
3045.05	164.146	200.895
3046.98	164.708	202.015
3048.91	163.565	200.709
3050.84	159.952	195.67
3052.76	161.369	197.053
3054.69	163.627	200.646
3056.62	162.269	199.657
3058.55	163.525	201.228
3060.48	162.851	200.338
3062.41	162.427	198.865
3064.33	159.769	195.86
3066.26	159.189	195.606
3068.19	160.127	196.744
3070.12	157.895	192.931
3072.05	156.49	189.843
3073.98	154.966	189.058
3075.91	154.099	190.99
3077.83	154.567	192.565
3079.76	155.208	192.578
3081.69	154.556	191.019
3083.62	155.188	191.425
3085.55	156.182	193.007
3087.48	155.051	192.908
3089.4	154.301	192.406
3091.33	156.337	191.75
3093.26	156.299	191.276
3095.19	154.308	190.992
3097.12	152.542	189.495
3099.05	151.659	187.175
3100.97	153.27	189.081
3102.9	153.735	190.845
3104.83	151.192	187.542
3106.76	149.893	185.097
3108.69	149.106	184.354
3110.62	148.656	183.645
3112.55	149.899	185.237
3114.47	150.669	186.88
3116.4	150.746	186.427
3118.33	149.249	185.213
3120.26	148.215	183.879
3122.19	149.31	184.762
3124.12	146.838	182.785
3126.05	144.783	179.231
3127.97	145.022	178.985
3129.9	145.468	179.794
3131.83	145.796	179.962
3133.76	145.725	180.286
3135.69	145.763	180.314
3137.62	145.276	179.406
3139.54	142.7	177.309
3141.47	143.226	179.079
3143.4	145.511	180.957
3145.33	144.591	177.632
3147.26	144.014	176.914
3149.19	144.112	178.643
3151.11	144.3	178.837
3153.04	143.828	177.641
3154.97	142.778	176.944
3156.9	142.91	176.73
3158.83	143.377	177.27
3160.76	141.969	175.79
3162.69	140.695	174.728
3164.61	139.193	173.11
3166.54	140.784	174.958
3168.47	141.963	176.192
3170.4	141.911	176.071
3172.33	141.077	175.029
3174.26	136.873	170.109
3176.18	135.876	168.739
3178.11	136.738	169.512
3180.04	137.659	170.803
3181.97	137.925	171.661
3183.9	137.991	171.764
3185.83	138.856	172.936
3187.76	137.45	172.539
3189.68	135.415	169.795
3191.61	136.454	170.693
3193.54	136.89	170.625
3195.47	137.733	171.067
3197.4	137.029	171.198
3199.33	134.403	167.599
3201.26	132.776	165.236
3203.18	133.308	165.873
3205.11	133.3	165.603
3207.04	132.153	164.659
3208.97	133.233	166.516
3210.9	134.98	168.083
3212.83	134.758	167.941
3214.75	133.339	166.558
3216.68	131.052	163.587
3218.61	129.959	163.041
3220.54	130.894	164.746
3222.47	132.791	166.849
3224.4	132.278	165.656
3226.32	130.114	163.415
3228.25	130.655	164.24
3230.18	131.791	165.208
3232.11	131.405	164.701
3234.04	131.035	163.919
3235.97	129.052	161.59
3237.9	127.789	160.523
3239.82	128.655	161.995
3241.75	131.12	165.175
3243.68	130.046	164.051
3245.61	126.514	159.653
3247.54	124.362	157.69
3249.47	125.903	158.493
3251.39	128.383	159.346
3253.32	127.651	159.574
3255.25	125.873	159.591
3257.18	125.067	157.983
3259.11	126.226	157.389
3261.04	125.834	156.763
3262.97	124.349	156.598
3264.89	123.281	156.064
3266.82	123.822	156.137
3268.75	125.71	158.282
3270.68	125.802	158.606
3272.61	123.767	156.687
3274.54	121.36	154.641
3276.47	122.17	156.05
3278.39	124.046	157.164
3280.32	124.386	156.072
3282.25	122.902	154.793
3284.18	120.77	153.566
3286.11	121.204	154.309
3288.04	122.845	155.773
3289.97	123.091	155.933
3291.89	121.333	153.851
3293.82	121.388	154.296
3295.75	122.78	156.565
3297.68	122.545	156.214
3299.61	121.13	154.251
3301.53	119.571	153.205
3303.46	119.026	152.73
3305.39	120.389	153.073
3307.32	122.021	153.879
3309.25	120.989	153.59
3311.18	118.98	152.406
3313.11	120.17	153.302
3315.03	121.753	154.273
3316.96	121.071	153.031
3318.89	119.066	151.292
3320.82	119.132	151.6
3322.75	120.287	152.679
3324.68	121.084	154.19
3326.61	118.897	151.722
3328.53	115.91	148.038
3330.46	115.364	148.74
3332.39	115.146	147.843
3334.32	114.981	145.871
3336.25	115.564	146.641
3338.18	116.043	148.186
3340.11	115.4	148.728
3342.03	114.694	148.659
3343.96	115.041	147.878
3345.89	114.16	145.798
3347.82	112.984	145.099
3349.75	113.712	146.306
3351.68	114.746	146.222
3353.6	114.478	146.373
3355.53	113.455	146.111
3357.46	114.235	145.909
3359.39	115.282	147.166
3361.32	115.458	148.103
3363.25	114.18	148.478
3365.18	112.313	147.891
3367.1	111.043	145.181
3369.03	110.955	143.361
3370.96	112.322	145.846
3372.89	112.021	145.486
3374.82	111.219	143.656
3376.75	111.298	143.234
3378.67	111.373	143.26
3380.6	111.102	143.89
3382.53	111.045	144.72
3384.46	111.897	145.961
3386.39	112.175	146.411
3388.32	110.676	145.027
3390.24	109.909	143.968
3392.17	108.906	143.147
3394.1	108.271	142.278
3396.03	106.891	139.688
3397.96	106.599	140.075
3399.89	109.303	142.816
3401.82	110.797	144.266
3403.74	109.341	142.442
3405.67	109.219	143.049
3407.6	109.838	143.799
3409.53	108.86	142.968
3411.46	107.736	142.056
3413.39	107.655	141.697
3415.32	107.663	141.277
3417.24	106.927	140.811
3419.17	106.017	140.778
3421.1	106.61	140.937
3423.03	106.591	141.122
3424.96	105.503	138.145
3426.89	105.128	137.418
3428.81	105.094	137.898
3430.74	105.525	138.933
3432.67	105.167	137.993
3434.6	107.124	139.914
3436.53	107.097	140.772
3438.46	105.585	139.708
3440.39	105.215	139.577
3442.31	105.049	139.474
3444.24	106.54	142.32
3446.17	105.974	141.484
3448.1	103.526	136.906
3450.03	102.697	136.649
3451.96	103.192	137.427
3453.89	102.961	137.23
3455.81	103.049	137.678
3457.74	103.22	137.64
3459.67	102.966	137.086
3461.6	102.557	136.985
3463.53	101.824	137.261
3465.45	100.619	135.258
3467.38	100.897	134.762
3469.31	101.501	136.679
3471.24	102.974	139.041
3473.17	102.655	138.199
3475.1	100.655	135.876
3477.03	100.985	136.598
3478.95	102.509	137.203
3480.88	101.919	135.674
3482.81	101.521	136.061
3484.74	101.078	136.368
3486.67	100.499	135.436
3488.6	100.036	135.53
3490.53	100.369	136.927
3492.45	100.731	136.759
3494.38	100.027	135.313
3496.31	98.4979	133.366
3498.24	97.9548	132.856
3500.17	97.9042	132.064
3502.1	97.4544	130.253
3504.03	97.4126	131.72
3505.95	98.262	134.139
3507.88	99.7519	136.003
3509.81	98.8966	135.347
3511.74	97.6773	133.66
3513.67	97.7119	133.311
3515.59	96.4108	133.348
3517.52	95.5347	133.265
3519.45	96.3886	134.467
3521.38	96.5017	133.485
3523.31	95.3247	131.42
3525.24	96.7056	132.962
3527.17	96.7099	131.899
3529.09	94.7223	131.138
3531.02	94.925	131.804
3532.95	95.7256	132.871
3534.88	95.1526	133.256
3536.81	95.1513	132.237
3538.74	95.221	131.381
3540.67	94.406	131.543
3542.59	95.1383	132.394
3544.52	96.0775	131.615
3546.45	93.5783	129.06
3548.38	92.7824	129.739
3550.31	93.7463	131.119
3552.24	95.0853	131.897
3554.16	95.1476	131.54
3556.09	94.2373	130.865
3558.02	93.8879	132.743
3559.95	92.4167	130.586
3561.88	90.3209	125.82
3563.81	90.8721	126.395
3565.74	90.6604	129.497
3567.66	91.1229	134.08
3569.59	92.8915	132.395
3571.52	93.0249	130.264
3573.45	92.1116	129.419
3575.38	90.4581	127.115
3577.31	89.9444	125.851
3579.24	90.3045	127.163
3581.16	90.4656	128.8
3583.09	92.1353	130.271
3585.02	94.0273	131.751
3586.95	93.2248	130.081
3588.88	89.3345	128.465
3590.81	88.7851	127.789
3592.73	88.4134	127.43
3594.66	85.9526	123.579
3596.59	87.1628	125.556
3598.52	90.1258	128.551
3600.45	89.1385	128.478
3602.38	89.1317	128.646
3604.3	89.5931	128.13
3606.23	88.9285	125.717
3608.16	88.184	125.752
3610.09	88.3025	130.437
3612.02	87.1548	130.098
3613.95	86.0747	127.809
3615.88	85.9573	128.349
3617.8	86.2224	129.624
3619.73	86.507	128.29
3621.66	85.5055	125.071
3623.59	86.2754	124.688
3625.52	88.7074	127.367
3627.45	89.7161	132.536
3629.38	84.6974	125.158
3631.3	85.5384	124.921
3633.23	87.8706	127.702
3635.16	87.0435	128.362
3637.09	85.4278	126.966
3639.02	85.7354	125.992
3640.95	85.073	125.268
3642.87	82.8665	125.1
3644.8	81.8756	125.214
3646.73	79.9372	123.768
3648.66	80.5453	120.663
3650.59	80.7194	119.224
3652.52	80.6729	121.055
3654.45	80.6763	121.49
3656.37	79.9745	121.115
3658.3	81.6018	122.436
3660.23	82.9128	123.392
3662.16	83.215	123.865
3664.09	82.8112	123.991
3666.02	83.4276	125.012
3667.94	86.6042	129.398
3669.87	91.0383	130.918
3671.8	83.0736	125.674
3673.73	80.471	125.695
3675.66	80.9707	121.445
3677.59	84.5276	124.771
3679.51	82.684	125.049
3681.44	80.8335	122.432
3683.37	80.8157	122.428
3685.3	81.363	123.29
3687.23	82.2514	124.302
3689.16	85.8662	125.478
3691.09	86.0509	128.907
3693.01	82.1786	126.552
3694.94	80.2889	124.574
3696.87	79.0071	122.724
3698.8	79.5963	122.949
3700.73	81.3431	127.632
3702.66	80.9275	128.28
3704.59	79.6525	123.304
3706.51	80.0264	123.549
3708.44	80.0885	127.668
3710.37	77.1688	127.269
3712.3	78.4933	127.842
3714.23	78.8768	126.173
3716.16	77.8814	123.449
3718.08	77.1041	122.543
3720.01	76.9984	122.69
3721.94	78.248	123.299
3723.87	80.242	124.649
3725.8	81.3481	126.572
3727.73	78.0376	123.211
3729.66	76.4592	120.847
3731.58	78.1182	120.972
3733.51	80.8609	120.617
3735.44	75.5173	113.669
3737.37	72.5096	118.34
3739.3	75.9345	122.944
3741.23	77.2686	124.124
3743.16	74.6652	125.222
3745.08	70.1586	122.586
3747.01	71.0442	118.822
3748.94	72.1928	118.085
3750.87	79.5083	128.92
3752.8	79.9127	128.488
3754.72	77.8419	124.146
3756.65	78.4814	125.511
3758.58	77.5786	125.082
3760.51	75.3491	123.903
3762.44	74.1378	121.971
3764.37	74.3875	121.574
3766.3	74.4793	120.708
3768.22	73.3938	121.204
3770.15	73.4562	122.417
3772.08	72.4871	120.066
3774.01	72.4286	119.487
3775.94	72.6605	119.341
3777.87	71.5743	118.027
3779.8	69.8952	117.051
3781.72	69.8758	117.162
3783.65	70.1654	117.089
3785.58	71.592	119.058
3787.51	72.5211	119.997
3789.44	72.5795	120.734
3791.37	70.8884	119.6
3793.3	69.8032	119.107
3795.22	69.0539	118.302
3797.15	69.4604	118.568
3799.08	69.8056	119.31
3801.01	70.3548	121.2
3802.94	71.1963	120.817
3804.86	68.9722	119.417
3806.79	66.8344	118.593
3808.72	68.6719	119.495
3810.65	69.1906	119.878
3812.58	68.8316	120.502
3814.51	70.366	124.278
3816.44	71.4336	124.065
3818.36	68.0978	117.42
3820.29	64.4197	108.639
3822.22	64.3661	107.772
3824.15	67.5026	114.632
3826.08	66.3606	116.174
3828.01	65.2213	115.824
3829.94	65.8654	115.276
3831.86	65.6827	115.295
3833.79	67.0965	117.079
3835.72	68.3291	119.388
3837.65	68.8007	120.475
3839.58	66.6643	116.571
3841.51	63.8523	115.441
3843.43	64.5727	113.774
3845.36	66.3285	115.528
3847.29	65.9449	116.497
3849.22	64.3208	113.924
3851.15	63.3993	110.419
3853.08	61.328	106.354
3855.01	66.2536	117.254
3856.93	66.0838	115.859
3858.86	65.1438	116.843
3860.79	65.1959	119.491
3862.72	65.6498	121.297
3864.65	65.6351	120.335
3866.58	64.6411	116.845
3868.51	64.63	116.807
3870.43	63.9926	117.648
3872.36	62.5965	119.471
3874.29	63.1022	120.267
3876.22	62.8521	117.847
3878.15	62.282	115.919
3880.08	62.0625	115.418
3882	63.4726	119.453
3883.93	64.2091	122.146
3885.86	63.0939	120.876
3887.79	61.5832	116.29
3889.72	61.0245	116.675
3891.65	62.8813	119.704
3893.57	63.2059	119.206
3895.5	61.7733	117.263
3897.43	60.9268	116.676
3899.36	59.8436	115.409
3901.29	60.7877	117.131
3903.22	59.5919	116.698
3905.15	57.5624	116.322
3907.07	59.7988	116.567
3909	60.6957	116.389
3910.93	59.6981	113.793
3912.86	59.8677	113.564
3914.79	60.0742	114.36
3916.72	59.1728	114.661
3918.64	60.2886	116.857
3920.57	61.1584	117.374
3922.5	60.7924	116.016
3924.43	59.912	114.677
3926.36	59.939	118.061
3928.29	60.1876	119.127
3930.22	59.0598	116.323
3932.14	57.351	113.639
3934.07	57.2383	113.854
3936	57.7882	113.841
3937.93	58.65	114.107
3939.86	58.7233	114.545
3941.79	58.5237	113.971
3943.72	57.0822	113.679
3945.64	56.8741	114.787
3947.57	57.1112	113.497
3949.5	57.5707	114.086
3951.43	57.6695	114.109
3953.36	57.4712	113.207
3955.29	56.8333	113.124
3957.21	56.7463	113.369
3959.14	56.3534	113.351
3961.07	56.0532	113.12
3963	56.0391	113.336
3964.93	56.1303	113.214
3966.86	56.3378	113.749
3968.78	56.5406	113.782
3970.71	55.6246	112.246
3972.64	55.3836	112.426
3974.57	55.6873	113.762
3976.5	54.6314	112.956
3978.43	54.2907	112.365
3980.36	55.2504	113.074
3982.28	55.2647	113.054
3984.21	54.9699	112.59
3986.14	54.9971	112.829
3988.07	54.971	113.276
3990	54.2888	111.77
3991.93	54.2914	110.884
3993.86	54.4682	111.885
3995.78	54.4234	112.526
3997.71	54.4228	113.358
3999.64	54.5776	113.461

## Sheet: Figure 2c
-0.2126	-0.2081	-0.1804	-0.1759	-0.1832	-0.1824	-0.1705	-0.1511	-0.1455	-0.1498	-0.158	-0.1525	-0.1775	-0.1782	-0.1735	-0.1726	-0.1734	-0.175	-0.1565	-0.1093	-0.0863
-0.2135	-0.2253	-0.2143	-0.2096	-0.2013	-0.1901	-0.1804	-0.1575	-0.1598	-0.1724	-0.1672	-0.1867	-0.2009	-0.2135	-0.2103	-0.1964	-0.2055	-0.212	-0.1895	-0.145	-0.1171
-0.2172	-0.2326	-0.2353	-0.2273	-0.2179	-0.2049	-0.191	-0.1718	-0.1587	-0.1621	-0.1663	-0.1806	-0.2063	-0.2188	-0.2081	-0.2073	-0.2125	-0.2118	-0.1898	-0.1788	-0.169
-0.2318	-0.2468	-0.2306	-0.2331	-0.2216	-0.2219	-0.2059	-0.1918	-0.1764	-0.1773	-0.1733	-0.1821	-0.189	-0.2077	-0.2275	-0.2215	-0.2198	-0.1963	-0.1754	-0.1679	-0.1727
-0.2395	-0.2405	-0.236	-0.2278	-0.2314	-0.225	-0.2026	-0.1823	-0.1872	-0.1953	-0.2017	-0.1801	-0.1759	-0.1736	-0.2037	-0.2064	-0.2002	-0.1552	-0.1389	-0.1442	-0.159
-0.2361	-0.2393	-0.2341	-0.2319	-0.217	-0.2082	-0.203	-0.1939	-0.1767	-0.1888	-0.1778	-0.1661	-0.141	-0.1402	-0.167	-0.1881	-0.1761	-0.1383	-0.11	-0.1249	-0.1409
-0.2263	-0.2289	-0.2356	-0.2218	-0.2148	-0.1952	-0.1967	-0.1971	-0.1821	-0.1752	-0.1679	-0.1529	-0.1251	-0.1272	-0.1428	-0.1358	-0.1474	-0.1248	-0.1035	-0.087	-0.0907
-0.2078	-0.1956	-0.2093	-0.2022	-0.1903	-0.1753	-0.1748	-0.1723	-0.1753	-0.1656	-0.1459	-0.1364	-0.1056	-0.0856	-0.1075	-0.1356	-0.1459	-0.1378	-0.1073	-0.0969	-0.0654
-0.183	-0.1983	-0.194	-0.1923	-0.1959	-0.1839	-0.1682	-0.1827	-0.1686	-0.1618	-0.151	-0.139	-0.1072	-0.0882	-0.0811	-0.1239	-0.1344	-0.1321	-0.1215	-0.0921	-0.0316
-0.1836	-0.1903	-0.1908	-0.1912	-0.1884	-0.1925	-0.1884	-0.1798	-0.1708	-0.1629	-0.1471	-0.1293	-0.1179	-0.0882	-0.0786	-0.1034	-0.1299	-0.1339	-0.1258	-0.1	-0.0111
-0.1753	-0.1938	-0.1963	-0.2031	-0.1939	-0.1915	-0.1944	-0.1924	-0.1912	-0.1755	-0.1566	-0.1385	-0.1244	-0.1205	-0.1016	-0.1129	-0.1445	-0.1526	-0.1552	-0.133	-0.0752
-0.1791	-0.1883	-0.1931	-0.1956	-0.1939	-0.1944	-0.2023	-0.1969	-0.1869	-0.1709	-0.1636	-0.1425	-0.1293	-0.1271	-0.1147	-0.1223	-0.1503	-0.1723	-0.1697	-0.1731	-0.1441
-0.1816	-0.1903	-0.1983	-0.206	-0.2159	-0.2181	-0.2131	-0.1962	-0.1945	-0.1762	-0.1739	-0.1605	-0.1484	-0.1286	-0.1264	-0.1429	-0.1716	-0.1733	-0.1984	-0.2122	-0.205
-0.1975	-0.1997	-0.2079	-0.2059	-0.2188	-0.2244	-0.2246	-0.2062	-0.1862	-0.1778	-0.1721	-0.1626	-0.1464	-0.1263	-0.1162	-0.1293	-0.163	-0.1872	-0.1984	-0.2196	-0.2179
-0.2083	-0.2174	-0.222	-0.2243	-0.2275	-0.2459	-0.241	-0.2202	-0.2047	-0.1916	-0.1832	-0.1784	-0.1547	-0.135	-0.1323	-0.1409	-0.173	-0.186	-0.2039	-0.2125	-0.2185
-0.2125	-0.22	-0.2216	-0.2235	-0.237	-0.251	-0.2531	-0.2296	-0.2106	-0.1941	-0.1999	-0.1903	-0.1717	-0.1567	-0.147	-0.1463	-0.1807	-0.1933	-0.1947	-0.2003	-0.2032
-0.2329	-0.2326	-0.2235	-0.2286	-0.2334	-0.241	-0.2469	-0.248	-0.2413	-0.2236	-0.2121	-0.1979	-0.1837	-0.1681	-0.1626	-0.1627	-0.1907	-0.2036	-0.2	-0.1958	-0.1961
-0.2319	-0.2352	-0.2247	-0.2159	-0.2209	-0.2153	-0.2224	-0.2223	-0.2285	-0.2209	-0.2125	-0.1988	-0.1862	-0.175	-0.1733	-0.1638	-0.1837	-0.2096	-0.2019	-0.18	-0.1845
-0.213	-0.2259	-0.2163	-0.2217	-0.2273	-0.2102	-0.2044	-0.1992	-0.209	-0.217	-0.2143	-0.195	-0.192	-0.197	-0.189	-0.1865	-0.1918	-0.203	-0.2025	-0.2009	-0.1881
-0.2028	-0.214	-0.2211	-0.2313	-0.2296	-0.2096	-0.1881	-0.1749	-0.1776	-0.192	-0.2054	-0.1901	-0.1848	-0.1882	-0.1964	-0.199	-0.197	-0.202	-0.2022	-0.1989	-0.1904
-0.208	-0.2045	-0.2216	-0.2249	-0.2292	-0.2285	-0.2052	-0.1834	-0.174	-0.1896	-0.2046	-0.206	-0.2004	-0.191	-0.2049	-0.2209	-0.2046	-0.2084	-0.1999	-0.2079	-0.1843
-141.28	-146.32	-146.1	-146.7	-148.81	-152.81	-158.99	-163.71	-166.35	-163.53	-159.84	-161.48	-164.3	-163.95	-160.79	-159.83	-162.85	-167.97	-175.6	-183.4	-185.38	-173.46
-145.91	-151.86	-155.21	-158.95	-160.95	-164.29	-169	-173.8	-175.23	-172.18	-170.57	-175.03	-177.68	-174.98	-170.22	-168.98	-170.24	-174.46	-181.38	-190.14	-191.64	-182.46
-148.13	-155.91	-160.98	-165.62	-168.13	-170.21	-172.63	-176.73	-178.09	-175.39	-175.66	-181.32	-184.41	-181.38	-176.65	-174.06	-173.95	-176.11	-184.04	-193.16	-196.48	-186.58
-151.8	-159.28	-166.07	-169.69	-172.25	-171.42	-171.74	-175.32	-176.33	-174.87	-175.11	-180.79	-182.59	-180.39	-177.64	-176	-175.69	-178.16	-186.05	-196.19	-198.59	-188.98
-152.41	-159.81	-166.02	-169.87	-169.31	-167.34	-167.98	-170.07	-172.15	-169.48	-168.76	-171.42	-175.18	-175.77	-175.35	-176.76	-177.69	-181.19	-188.79	-197.16	-198.42	-186.27
-151.47	-157.82	-163.68	-165.29	-164.27	-162.99	-163.85	-164.92	-163.82	-160.58	-159.09	-161.45	-167.14	-171.7	-174.91	-177.43	-179.82	-184.43	-191.11	-196.15	-194.24	-181.7
-147.91	-155.07	-157.83	-161.81	-161.21	-161.21	-159.92	-158.12	-154.87	-152.59	-151.48	-153.75	-161.43	-168.76	-173.85	-178.13	-182.34	-187.3	-192.08	-193.19	-189.52	-177.93
-146.61	-149.82	-153.64	-158.89	-161.6	-160.52	-158.08	-153.21	-150.44	-150.37	-149.25	-152.03	-159.16	-167.25	-174.4	-180.7	-185.45	-189.99	-192.31	-189.55	-186.75	-177.48
-143.51	-146.49	-149.94	-155.76	-159.05	-158.96	-156.11	-152.19	-149.96	-150.33	-149.43	-151.42	-158.21	-165.71	-174.14	-181.7	-186.71	-190.31	-191	-188.23	-185.31	-178.05
-140.73	-145.57	-147.87	-151.86	-155.55	-156.57	-155	-150.63	-148.2	-148.54	-149.17	-150.34	-155.06	-163.96	-174.42	-181.67	-185.41	-188.63	-189.6	-188.45	-187.11	-181.5
-139.37	-144.41	-146.41	-149.01	-151.71	-152.72	-152.56	-150.34	-146.4	-146.79	-147.55	-148.7	-153.59	-162.48	-173.5	-181.89	-185.49	-188.09	-189.49	-190.18	-194.69	-187.97
-138.59	-144.13	-146.59	-146.85	-148.34	-151.09	-152.68	-151.14	-148.02	-147.81	-148.88	-150.06	-153.57	-162.85	-173.17	-181.73	-185.18	-186.68	-189.12	-194.21	-200.77	-194.91
-138.71	-143.37	-144.24	-144.88	-145.86	-148.98	-151.65	-151.75	-149.7	-150.01	-153.03	-155.17	-158.07	-164.1	-173.29	-181.92	-185.65	-185.47	-188.86	-197.42	-204	-194.83
-136.53	-140.72	-142.05	-141.57	-143.89	-145.47	-149.98	-150.77	-151.64	-152.96	-157.03	-159.52	-161.28	-165.33	-173.47	-183.74	-186.94	-185.45	-188.03	-194.81	-202.27	-191.21
-133.74	-137.35	-140.32	-141.24	-140.57	-141.69	-146.19	-149.23	-153.21	-157.82	-160.05	-162.7	-163.68	-167.88	-175.51	-184.35	-186.74	-182.91	-183.6	-190.27	-196.57	-188.32
-132.31	-137.23	-142.03	-143.64	-141.55	-140.15	-143.84	-149.05	-154.74	-160.39	-164.8	-167.28	-168	-170.64	-177.52	-183.25	-182.97	-180.05	-177.23	-184.39	-191.22	-180.09
-130.75	-137.33	-143.85	-145.52	-145.26	-143.4	-143.56	-147.37	-151.35	-158.52	-166.64	-170.5	-170.98	-172.48	-176.01	-179.49	-179.29	-175.96	-175.09	-181.45	-187.33	-175
-127.94	-135.48	-141.35	-147.37	-147.95	-147.67	-148.51	-147.46	-148.33	-152.16	-161.04	-169.01	-169.38	-169.41	-173.2	-174.03	-172.38	-171.85	-173.43	-180.06	-184.65	-168.21
-123.5	-130.37	-138.08	-143.67	-147.03	-150.59	-152.33	-150.79	-147.92	-147.1	-154.8	-163.91	-167.07	-167.05	-168.78	-168.81	-166.66	-167.96	-170.02	-175.47	-180.74	-167.44
-122.59	-128.14	-132.53	-138.58	-143.68	-148.17	-151.2	-151.64	-149.26	-147.32	-151.49	-161.25	-165.89	-166.05	-168.71	-170.05	-168.66	-169.31	-170	-171.68	-174.28	-165.14
-121.53	-124.95	-127.64	-131.58	-136.26	-140.77	-144.42	-146.89	-147.02	-146.49	-150.45	-158.28	-164.01	-164.85	-167.5	-172.47	-173.08	-173.73	-172.16	-170.48	-171.95	-161.98

## Sheet: Figure 2e
297.88	0.00202	0.02682			545.08	0.01973	0.03583			698.08	0.01695	0.02058
297.78	0.000460519	0.02497			544.98	0.01918	0.03056			697.98	0.01808	0.01996
297.68	0.000209697	0.02389			544.88	0.01875	0.02716			697.88	0.01746	0.01824
297.58	0.002	0.02505			544.78	0.01859	0.02712			697.78	0.01622	0.01981
297.48	0.00348	0.02652			544.68	0.01823	0.02622			697.68	0.0171	0.01916
297.38	0.000713467	0.02378			544.58	0.01685	0.02559			697.58	0.01681	0.01784
297.28	0.00207	0.02512			544.48	0.01682	0.02555			697.48	0.01541	0.01875
297.18	0.00153	0.02455			544.38	0.01645	0.0254			697.38	0.0157	0.01782
297.08	0.00432	0.02731			544.28	0.01642	0.0245			697.28	0.0164	0.01858
296.98	0.000233095	0.02327			544.18	0.01626	0.02367			697.18	0.01556	0.0175
296.88	0.00441	0.0274			544.08	0.01587	0.02281			697.08	0.01502	0.01729
296.78	0.00365	0.02664			543.98	0.01541	0.02218			696.98	0.01459	0.0168
296.68	0.00441	0.02739			543.88	0.01492	0.02213			696.88	0.01486	0.01753
296.58	0.00316	0.02615			543.78	0.0144	0.02197			696.78	0.0147	0.01622
296.48	0.0012	0.02421			543.68	0.01396	0.02171			696.68	0.01486	0.01671
296.38	0.00557	0.02853			543.58	0.01361	0.02114			696.58	0.01373	0.01508
296.28	0.00714	0.03009			543.48	0.01336	0.02008			696.48	0.01331	0.01544
296.18	0.00422	0.02719			543.38	0.01301	0.01881			696.38	0.01432	0.0154
296.08	0.00998	0.03289			543.28	0.01264	0.01802			696.28	0.0136	0.01543
295.98	0.00632	0.02926			543.18	0.01225	0.01799			696.18	0.01414	0.01595
295.88	0.01147	0.03435			543.08	0.01195	0.0179			696.08	0.01356	0.01514
295.78	0.01121	0.03409			542.98	0.01167	0.01756			695.98	0.01393	0.01578
295.68	0.01653	0.03934			542.88	0.01146	0.01717			695.88	0.01343	0.01624
295.58	0.01405	0.03688			542.78	0.01117	0.01664			695.78	0.01333	0.01551
295.48	0.01571	0.03852			542.68	0.011	0.0157			695.68	0.01315	0.01547
295.38	0.01706	0.03984			542.58	0.01093	0.01488			695.58	0.01339	0.01455
295.28	0.02463	0.04731			542.48	0.01081	0.01455			695.48	0.01245	0.01451
295.18	0.03358	0.05616			542.38	0.01065	0.01426			695.38	0.01257	0.01466
295.08	0.0424	0.06486			542.28	0.01062	0.01421			695.28	0.01266	0.01444
294.98	0.04681	0.0692			542.18	0.01056	0.01418			695.18	0.01209	0.01493
294.88	0.06006	0.08228			542.08	0.01055	0.01418			695.08	0.01219	0.0143
294.78	0.07439	0.09642			541.98	0.01053	0.01418			694.98	0.01121	0.0138
294.68	0.08881	0.11064			541.88	0.01046	0.01418			694.88	0.01172	0.01491
294.58	0.11079	0.13233			541.78	0.0104	0.01418			694.78	0.01109	0.0151
294.48	0.14543	0.16653			541.68	0.01031	0.01418			694.68	0.01146	0.01437
294.38	0.18378	0.20437			541.58	0.0102	0.01418			694.58	0.01097	0.01356
294.28	0.21914	0.23924			541.48	0.01007	0.01418			694.48	0.01203	0.0147
294.18	0.27425	0.29362			541.38	0.00997	0.01417			694.38	0.01193	0.01379
294.08	0.33503	0.35359			541.28	0.00988	0.01417			694.28	0.01226	0.01377
293.98	0.39886	0.41652			541.18	0.00985	0.01417			694.18	0.01177	0.01494
293.88	0.46505	0.48176			541.08	0.00982	0.01417			694.08	0.01233	0.01478
293.78	0.52002	0.53586			540.98	0.0098	0.01418			693.98	0.01134	0.01482
293.68	0.56979	0.58477			540.88	0.0098	0.01418			693.88	0.01167	0.01659
293.58	0.62751	0.64151			540.78	0.0098	0.01418			693.78	0.01179	0.01658
293.48	0.6364	0.64991			540.68	0.0098	0.01419			693.68	0.01269	0.01621
293.38	0.65779	0.67066			540.58	0.0098	0.0142			693.58	0.01217	0.01697
293.28	0.64041	0.65304			540.48	0.0098	0.01421			693.48	0.01225	0.01804
293.18	0.63273	0.64503			540.38	0.00979	0.01423			693.38	0.01257	0.01765
293.08	0.58585	0.59823			540.28	0.00979	0.01426			693.28	0.01289	0.01943
292.98	0.54101	0.55347			540.18	0.00979	0.01431			693.18	0.014	0.02048
292.88	0.49145	0.50407			540.08	0.00979	0.01436			693.08	0.01473	0.0224
292.78	0.45042	0.46314			539.98	0.00979	0.01444			692.98	0.01421	0.02242
292.68	0.4046	0.4175			539.88	0.0098	0.01456			692.88	0.01391	0.02416
292.58	0.3613	0.37438			539.78	0.0098	0.01471			692.78	0.0158	0.02573
292.48	0.34456	0.35757			539.68	0.0098	0.01491			692.68	0.01526	0.02727
292.38	0.33473	0.34761			539.58	0.00981	0.01519			692.58	0.01577	0.02993
292.28	0.33065	0.34334			539.48	0.00982	0.01555			692.48	0.0177	0.03228
292.18	0.34432	0.35664			539.38	0.00983	0.01604			692.38	0.01878	0.03497
292.08	0.36248	0.37438			539.28	0.00986	0.01668			692.28	0.01936	0.03964
291.98	0.38967	0.40104			539.18	0.00989	0.01752			692.18	0.02047	0.0435
291.88	0.44936	0.45984			539.08	0.00995	0.01862			692.08	0.02309	0.04893
291.78	0.48509	0.49489			538.98	0.01003	0.02003			691.98	0.0237	0.05481
291.68	0.56318	0.57184			538.88	0.01015	0.02183			691.88	0.02529	0.06086
291.58	0.62199	0.62967			538.78	0.01033	0.02413			691.78	0.02723	0.06725
291.48	0.70229	0.70872			538.68	0.01059	0.02704			691.68	0.02995	0.07832
291.38	0.77093	0.77618			538.58	0.01095	0.03069			691.58	0.03225	0.08862
291.28	0.82458	0.82877			538.48	0.01146	0.03523			691.48	0.03585	0.09944
291.18	0.88118	0.88424			538.38	0.01218	0.04086			691.38	0.03836	0.11357
291.08	0.9304	0.93236			538.28	0.01316	0.04777			691.28	0.04417	0.12863
290.98	0.96301	0.96403			538.18	0.01452	0.05619			691.18	0.05085	0.14597
290.88	1	1			538.08	0.01635	0.06639			691.08	0.05614	0.16628
290.78	0.99401	0.99343			537.98	0.01881	0.07864			690.98	0.06645	0.19121
290.68	0.97577	0.97473			537.88	0.02208	0.09324			690.88	0.07711	0.22184
290.58	0.95751	0.95602			537.78	0.02638	0.1105			690.78	0.08882	0.25031
290.48	0.92225	0.92051			537.68	0.03198	0.13073			690.68	0.10524	0.28168
290.38	0.84921	0.84763			537.58	0.0392	0.15425			690.58	0.12342	0.32058
290.28	0.80721	0.8055			537.48	0.0484	0.18135			690.48	0.14471	0.35806
290.18	0.71804	0.71675			537.38	0.06002	0.21227			690.38	0.17224	0.40503
290.08	0.65305	0.65196			537.28	0.07452	0.24722			690.28	0.20116	0.4517
289.98	0.58874	0.58788			537.18	0.09241	0.28632			690.18	0.23623	0.5054
289.88	0.49827	0.49797			537.08	0.11425	0.32957			690.08	0.2755	0.55891
289.78	0.43859	0.43858			536.98	0.14056	0.37685			689.98	0.32193	0.61226
289.68	0.38263	0.3829			536.88	0.17188	0.42791			689.88	0.37576	0.66938
289.58	0.32845	0.32903			536.78	0.20866	0.48227			689.78	0.43499	0.72318
289.48	0.28482	0.28563			536.68	0.25126	0.53932			689.68	0.49508	0.77736
289.38	0.24667	0.24769			536.58	0.29986	0.59818			689.58	0.55951	0.83104
289.28	0.22079	0.22191			536.48	0.35441	0.6578			689.48	0.62648	0.87711
289.18	0.19582	0.19706			536.38	0.41459	0.71694			689.38	0.6926	0.91933
289.08	0.17601	0.17732			536.28	0.47971	0.77421			689.28	0.75697	0.95725
288.98	0.15797	0.15935			536.18	0.54867	0.82809			689.18	0.81922	0.98286
288.88	0.14542	0.14682			536.08	0.61998	0.87702			689.08	0.87809	0.99983
288.78	0.13172	0.13317			535.98	0.69171	0.91949			688.98	0.92489	1
288.68	0.12406	0.1255			535.88	0.76155	0.95408			688.88	0.96204	0.99994
288.58	0.11884	0.12025			535.78	0.82696	0.97959			688.78	0.98741	0.98318
288.48	0.11204	0.11345			535.68	0.88523	0.99509			688.68	1	0.96272
288.38	0.10584	0.10724			535.58	0.93376	1			688.58	0.99946	0.9242
288.28	0.10502	0.10635			535.48	0.97019	0.99412			688.48	0.98412	0.8775
288.18	0.09826	0.0996			535.38	0.99267	0.97767			688.38	0.9548	0.82368
288.08	0.09535	0.09665			535.28	1	0.95123			688.28	0.91463	0.76672
287.98	0.09559	0.09683			535.18	0.99178	0.91574			688.18	0.865	0.71061
287.88	0.08579	0.08707			535.08	0.96844	0.87241			688.08	0.8045	0.64262
287.78	0.08162	0.08288			534.98	0.93117	0.82267			687.98	0.73782	0.58013
287.68	0.0816	0.08281			534.88	0.88185	0.76804			687.88	0.67043	0.51686
287.58	0.07224	0.0735			534.78	0.82284	0.71009			687.78	0.60309	0.45373
287.48	0.06861	0.06986			534.68	0.75677	0.65031			687.68	0.5322	0.39709
287.38	0.06618	0.06741			534.58	0.68633	0.59012			687.58	0.46664	0.34551
287.28	0.06071	0.06196			534.48	0.61407	0.53075			687.48	0.40639	0.29834
287.18	0.05722	0.05846			534.38	0.54229	0.47326			687.38	0.3511	0.25642
287.08	0.05642	0.05763			534.28	0.47292	0.41848			687.28	0.29689	0.2174
286.98	0.05571	0.05689			534.18	0.40746	0.36706			687.18	0.2519	0.18392
286.88	0.05123	0.05242			534.08	0.34698	0.31945			687.08	0.21098	0.15602
286.78	0.04883	0.05001			533.98	0.29217	0.27591			686.98	0.17777	0.1316
286.68	0.04398	0.04519			533.88	0.24336	0.23656			686.88	0.14701	0.11255
286.58	0.04739	0.04853			533.78	0.20058	0.20138			686.78	0.12226	0.09538
286.48	0.04216	0.04332			533.68	0.16364	0.17025			686.68	0.10278	0.0816
286.38	0.04919	0.05025			533.58	0.13219	0.14296			686.58	0.0867	0.069
286.28	0.04533	0.0464			533.48	0.10576	0.11927			686.48	0.07243	0.05853
286.18	0.04144	0.04253			533.38	0.08383	0.09888			686.38	0.06124	0.05061
286.08	0.0423	0.04335			533.28	0.06585	0.08147			686.28	0.05241	0.04383
285.98	0.04588	0.04687			533.18	0.05127	0.06674			686.18	0.0441	0.03957
285.88	0.04681	0.04776			533.08	0.03958	0.05436			686.08	0.03803	0.03461
285.78	0.0426	0.04356			532.98	0.03032	0.04404			685.98	0.03282	0.02935
285.68	0.04359	0.04451			532.88	0.02304	0.03549			685.88	0.02824	0.02568
285.58	0.04067	0.04159			532.78	0.01739	0.02847			685.78	0.02548	0.02202
285.48	0.04492	0.04577			532.68	0.01304	0.02274			685.68	0.02345	0.01933
285.38	0.0423	0.04315			532.58	0.00972	0.01809			685.58	0.01959	0.01872
285.28	0.0492	0.04995			532.48	0.00722	0.01435			685.48	0.01775	0.01709
285.18	0.05093	0.05164			532.38	0.00535	0.01134			685.38	0.01568	0.0149
285.08	0.05484	0.05547			532.28	0.00395	0.00895			685.28	0.01378	0.01338
284.98	0.06053	0.06106			532.18	0.00293	0.00706			685.18	0.01285	0.01322
284.88	0.05832	0.05884			532.08	0.00218	0.00556			685.08	0.01112	0.01183
284.78	0.06728	0.06766			531.98	0.00163	0.00439			684.98	0.01076	0.01105
284.68	0.06916	0.06949			531.88	0.00123	0.00347			684.88	0.00937	0.00981
284.58	0.07253	0.07278			531.78	0.00094446	0.00275			684.78	0.0086	0.00892
284.48	0.08009	0.08021			531.68	0.000735861	0.00218			684.68	0.00853	0.00981
284.38	0.08662	0.08662			531.58	0.000583675	0.00175			684.58	0.00809	0.00872
284.28	0.09617	0.09602			531.48	0.000471728	0.0014			684.48	0.00697	0.00811
284.18	0.10165	0.10137			531.38	0.00038849	0.00114			684.38	0.00721	0.00684
284.08	0.1031	0.10275			531.28	0.000325684	0.000928243			684.28	0.007	0.00753
283.98	0.10658	0.10612			531.18	0.000277045	0.000764023			684.18	0.00683	0.00665
283.88	0.10425	0.10374			531.08	0.000238309	0.000633593			684.08	0.00609	0.00704
283.78	0.09809	0.09759			530.98	0.000206843	0.000529424			683.98	0.00512	0.00607
283.68	0.09521	0.09467			530.88	0.000180894	0.000444338			683.88	0.00564	0.00517
283.58	0.0821	0.08164			530.78	0.000158705	0.000375534			683.78	0.00513	0.00547
283.48	0.07982	0.07933			530.68	0.000139776	0.000318985			683.68	0.00524	0.00548
283.38	0.06545	0.06507			530.58	0.000123605	0.000272415			683.58	0.005	0.00397
283.28	0.05845	0.0581			530.48	0.000109564	0.000233024			683.48	0.00474	0.00426
283.18	0.04749	0.0472			530.38	9.71537e-05	0.000201335			683.38	0.00382	0.00464
283.08	0.04156	0.04131			530.28	8.61221e-05	0.000174724			683.28	0.00399	0.00434
282.98	0.03369	0.03349			530.18	7.68455e-05	0.000152489			683.18	0.00375	0.00418
282.88	0.02947	0.02929			530.08	6.88225e-05	0.000134807			683.08	0.00305	0.00418
282.78	0.02215	0.02203			529.98	6.2053e-05	0.000121151			682.98	0.0031	0.00406
282.68	0.01926	0.01916			529.88	5.60358e-05	0.000109246			682.88	0.00313	0.00287
282.58	0.019	0.01889			529.78	5.11467e-05	9.89168e-05			682.78	0.00374	0.00357
282.48	0.01461	0.01454			529.68	4.63831e-05	8.99881e-05			682.68	0.00297	0.00339
282.38	0.00988	0.00985			529.58	4.19955e-05	8.17596e-05			682.58	0.00227	0.00332
282.28	0.00861	0.00858			529.48	3.7984e-05	7.38812e-05			682.48	0.00203	0.00255
282.18	0.00943	0.00938			529.38	3.45993e-05	6.67032e-05			682.38	0.0023	0.00263
282.08	0.00692	0.0069			529.28	3.14653e-05	6.09258e-05			682.28	0.00205	0.00295
281.98	0.00503	0.00502			529.18	2.8582e-05	5.63738e-05			682.18	0.00203	0.00251
281.88	0.00775	0.00771			529.08	2.60748e-05	5.23471e-05			682.08	0.0018	0.00279
281.78	0.00801	0.00797			528.98	2.39437e-05	4.86706e-05			681.98	0.00197	0.00287
281.68	0.00597	0.00595			528.88	2.21887e-05	4.62195e-05			681.88	0.00186	0.0027
281.58	0.00506	0.00504			528.78	2.06843e-05	4.39436e-05			681.78	0.0022	0.00274
281.48	0.00283	0.00283			528.68	1.89293e-05	4.11424e-05			681.68	0.00132	0.00308
281.38	0.00648	0.00644			528.58	1.75504e-05	3.90415e-05			681.58	0.00205	0.00166
281.28	0.00498	0.00496			528.48	1.61714e-05	3.74658e-05			681.48	0.00199	0.00177
281.18	0.00571	0.00567			528.38	1.46671e-05	3.554e-05			681.38	0.00185	0.00179
281.08	0.00383	0.00381			528.28	1.34135e-05	3.37893e-05			681.28	0.000691673	0.00149
280.98	0.00455	0.00452			528.18	1.26613e-05	3.18635e-05			681.18	0.000746431	0.00245
280.88	0.00236	0.00236			528.08	1.17838e-05	3.01127e-05			681.08	0.00092602	0.00226
280.78	0.00712	0.00706			527.98	1.12824e-05	2.8362e-05			680.98	0.00151	0.00252
280.68	0.00447	0.00444			527.88	1.09063e-05	2.64362e-05			680.88	0.00127	0.00254
280.58	0.00347	0.00345			527.78	1.04049e-05	2.50356e-05			680.78	0.00167	0.00153
280.48	0.00348	0.00345			527.68	9.77805e-06	2.38101e-05			680.68	0.000402567	0.00272
280.38	0.00362	0.00359			527.58	9.15125e-06	2.22344e-05			680.58	0.00112	0.0015
280.28	0.00667	0.00661			527.48	8.02302e-06	2.08338e-05			680.48	0.000660117	0.000960592
280.18	0.00372	0.00369			527.38	6.76942e-06	2.01335e-05			680.38	0.000417649	0.0018
280.08	0.00582	0.00577			527.28	5.8919e-06	1.92581e-05			680.28	0.00116	0.00161
279.98	0.00249	0.00247			527.18	4.88903e-06	1.83828e-05			680.18	0.00113	0.00127
279.88	0.00592	0.00586			527.08	4.26223e-06	1.78576e-05			680.08	0.00137	0.00167
279.78	0.00271	0.00269			526.98	3.88615e-06	1.68071e-05			679.98	0.000494218	0.00215
279.68	0.00256	0.00254			526.88	3.51007e-06	1.50564e-05			679.88	0.000671023	0.00103
279.58	0	0			526.78	3.38471e-06	1.33056e-05			679.78	0.000575891	0.00142
					526.68	2.88327e-06	1.12047e-05			679.68	0.000948991	0.00128
					526.58	2.63255e-06	9.27892e-06			679.58	0.00107	0.00136
					526.48	2.50719e-06	7.52818e-06			679.48	0.000909082	0.00185
					526.38	2.50719e-06	6.12759e-06			679.38	0.00111	0.00197
					526.28	2.25647e-06	5.07715e-06			679.28	0.000895857	0.00177
					526.18	2.25647e-06	4.0267e-06			679.18	0.000849219	0.001
					526.08	2.25647e-06	2.62611e-06			679.08	0.00101	0.000312506
					525.98	2.13111e-06	1.75074e-06			678.98	0.000176109	0.00139
					525.88	2.13111e-06	8.7537e-07			678.88	0.000504891	0.000694521
					525.78	2.13111e-06	1.75074e-07			678.78	0.000535055	0.000996771
					525.68	2.00575e-06	0			678.68	0.000875439	0.00156
					525.58	1.62968e-06	0.000387964			678.58	0.000734134	0.00116
					525.48	1.2536e-06	0.000775753			678.48	0.00136	0.000545532
					525.38	7.52158e-07	0.00116			678.38	0.000961985	0.000133036
					525.28	1.2536e-07	0.00181			678.28	0	0
					525.18	0	0.00246			678.18	0.000543872	0.000794796
					525.08	0.000126989	0.00257			678.08	0.000661045	0.00127

## Sheet: Figure 3c
0	0.14451	0	1.06906
0.0216	0.14451	0.00878	1.81067
0.0432	0.2474	0.01757	1.81729
0.0648	0.22848	0.02635	2.5589
0.0864	0.49626	0.03513	4.03552
0.108	8.90644	0.04391	3.30713
0.1296	6.98544	0.0527	3.31375
0.1512	5.22453	0.06148	6.26036
0.1728	3.78378	0.07026	4.79698
0.1944	2.69231	0.07904	7.00859
0.216	1.84823	0.08783	8.48521
0.2376	1.02599	0.09661	38.6268
0.2592	0.85717	0.10539	76.8534
0.2808	0.4395	0.11417	109.935
0.3024	0.40748	0.12296	132.727
0.324	0.19647	0.13174	150.373
0.3456	0.18191	0.14052	160.67
0.3672	-0.16881	0.1493	165.822
0.3888	-0.16008	0.15809	168.768
0.4104	-6.46153	0.16687	171.715
0.432	-8.77546	0.17565	173.191
0.4536	-6.6297	0.18443	174.668
0.4752	-5.1744	0.19322	171
0.4968	-3.71102	0.202	173.211
0.5184	-2.45946	0.21078	176.158
0.54	-1.26611	0.21956	179.105
0.5616	-0.65634	0.22835	176.171
0.5832	-0.52536	0.23713	178.383
0.6048	-0.28669	0.24591	178.389
0.6264		0.25469	176.926
0.648		0.26348	176.933
0.6696		0.27226	177.674
0.6912		0.28104	179.886
0.7128		0.28982	176.952
0.7344		0.29861	179.899
0.756		0.30739	177.701
0.7776		0.31617	176.972
0.7992		0.32495	178.449
0.8208		0.33374	175.516
0.8424		0.34252	174.052
0.864		0.3513	176.264
0.8856		0.36008	178.475
0.9072		0.36887	176.277
0.9288		0.37765	174.814
0.9504		0.38643	178.495
0.972		0.39521	178.502
0.9936		0.404	175.569
1.0152		0.41278	163.815
1.0368		0.42156	121.192
1.0584		0.43035	87.3884
1.08		0.43913	60.2
1.1016		0.44791	37.4216
1.1232		0.45669	23.4633
1.1448		0.46548	16.8549
1.1664		0.47426	10.9815
1.188		0.48304	7.3131
1.2096		0.49182	8.05472
1.2312		0.50061	5.85633
1.2528		0.50939	5.12795
		0.51817	4.39956
		0.52695	4.40618
		0.53574	4.41279
		0.54452	3.68441
		0.5533	2.2211
		0.56208	1.49271
		0.57087	0.02933
		0.57965	0.77094
		0.58843	0.04256
		0.59721	-0.68583
		0.606	0.05579
		0.61478	-1.4076
		0.62356
		0.63234
		0.64113
		0.64991
		0.65869
		0.66747
		0.67626
		0.68504
		0.69382
		0.7026
		0.71139
		0.72017
		0.72895
		0.73773
		0.74652
		0.7553
		0.76408
		0.77286
		0.78165
		0.79043
		0.79921
		0.80799
		0.81678
		0.82556
		0.83434
		0.84313
		0.85191
		0.86069
		0.86947
		0.87826
		0.88704
		0.89582
		0.9046
		0.91339
		0.92217
		0.93095
		0.93973
		0.94852
		0.9573
		0.96608
		0.97486
		0.98365
		0.99243
		1.00121
		1.00999
		1.01878
		1.02756
		1.03634
		1.04512
		1.05391
		1.06269
		1.07147
		1.08025
		1.08904
		1.09782
		1.1066
		1.11538
		1.12417
		1.13295
		1.14173
		1.15051
		1.1593
		1.16808
		1.17686
		1.18564
		1.19443
		1.20321
		1.21199
		1.22077
		1.22956
		1.23834
		1.24712
		1.25591
		1.26469
		1.27347
		1.28225
		1.29104
		1.29982
		1.3086
		1.31738
		1.32617
		1.33495
		1.34373
		1.35251
		1.3613
		1.37008
		1.37886
		1.38764
		1.39643
		1.40521
		1.41399
		1.42277
		1.43156
		1.44034
		1.44912
		1.4579
		1.46669
		1.47547
		1.48425
		1.49303
		1.50182
		1.5106
		1.51938
		1.52816
		1.53695
		1.54573
		1.55451
		1.56329
		1.57208
		1.58086
		1.58964
		1.59842
		1.60721
		1.61599
		1.62477
		1.63355
		1.64234
		1.65112
		1.6599
		1.66869
		1.67747
		1.68625
		1.69503
		1.70382
		1.7126
		1.72138
		1.73016
		1.73895
		1.74773
		1.75651
		1.76529
		1.77408
		1.78286
		1.79164
		1.80042
		1.80921
		1.81799
		1.82677
		1.83555
		1.84434
		1.85312
		1.8619
		1.87068
		1.87947
		1.88825
		1.89703
		1.90581
		1.9146
		1.92338
		1.93216
		1.94094
		1.94973
		1.95851
		1.96729
		1.97607
		1.98486
		1.99364
		2.00242
		2.0112
		2.01999
		2.02877
		2.03755
		2.04633
		2.05512
		2.0639
		2.07268
		2.08147
		2.09025
		2.09903
		2.10781
		2.1166
		2.12538
		2.13416
		2.14294
		2.15173
		2.16051
		2.16929
		2.17807
		2.18686
		2.19564
		2.20442
		2.2132
		2.22199
		2.23077
		2.23955
		2.24833
		2.25712
		2.2659
		2.27468
		2.28346
		2.29225
		2.30103
		2.30981
		2.31859
		2.32738
		2.33616
		2.34494
		2.35372
		2.36251
		2.37129
		2.38007
		2.38885
		2.39764
		2.40642
		2.4152
		2.42398
		2.43277
		2.44155
		2.45033
		2.45912
		2.4679
		2.47668
		2.48546
		2.49425
		2.50303
		2.51181
		2.52059
		2.52938
		2.53816
		2.54694
		2.55572
		2.56451
		2.57329
		2.58207
		2.59085
		2.59964
		2.60842
		2.6172
		2.62598
		2.63477
		2.64355
		2.65233
		2.66111
		2.6699
		2.67868
		2.68746
		2.69624
		2.70503
		2.71381
		2.72259
		2.73137
		2.74016
		2.74894
		2.75772
		2.7665
		2.77529
		2.78407
		2.79285
		2.80163
		2.81042
		2.8192
		2.82798
		2.83676
		2.84555
		2.85433
		2.86311
		2.8719
		2.88068
		2.88946
		2.89824
		2.90703
		2.91581
		2.92459
		2.93337
		2.94216
		2.95094
		2.95972
		2.9685
		2.97729
		2.98607
		2.99485
		3.00363
		3.01242
		3.0212
		3.02998
		3.03876
		3.04755
		3.05633
		3.06511
		3.07389
		3.08268
		3.09146
		3.10024
		3.10902
		3.11781
		3.12659
		3.13537
		3.14415
		3.15294
		3.16172
		3.1705
		3.17928
		3.18807
		3.19685
		3.20563
		3.21441
		3.2232
		3.23198
		3.24076
		3.24954
		3.25833
		3.26711
		3.27589
		3.28468
		3.29346
		3.30224
		3.31102
		3.31981
		3.32859
		3.33737
		3.34615
		3.35494
		3.36372
		3.3725
		3.38128
		3.39007
		3.39885
		3.40763
		3.41641
		3.4252
		3.43398
		3.44276
		3.45154
		3.46033
		3.46911
		3.47789
		3.48667
		3.49546
		3.50424
		3.51302
		3.5218
		3.53059
		3.53937
		3.54815
		3.55693
		3.56572
		3.5745
		3.58328
		3.59206
		3.60085
		3.60963
		3.61841
		3.62719
		3.63598
		3.64476
		3.65354
		3.66232
		3.67111
		3.67989
		3.68867
		3.69746
		3.70624
		3.71502
		3.7238
		3.73259
		3.74137
		3.75015
		3.75893
		3.76772
		3.7765
		3.78528
		3.79406
		3.80285
		3.81163
		3.82041
		3.82919
		3.83798
		3.84676
		3.85554
		3.86432
		3.87311
		3.88189
		3.89067
		3.89945
		3.90824
		3.91702
		3.9258
		3.93458
		3.94337
		3.95215
		3.96093
		3.96971
		3.9785
		3.98728
		3.99606
		4.00484
		4.01363
		4.02241
		4.03119
		4.03997
		4.04876
		4.05754
		4.06632
		4.0751
		4.08389
		4.09267
		4.10145
		4.11024
		4.11902
		4.1278
		4.13658
		4.14537
		4.15415
		4.16293
		4.17171
		4.1805
		4.18928
		4.19806
		4.20684
		4.21563
		4.22441
		4.23319
		4.24197
		4.25076
		4.25954
		4.26832
		4.2771
		4.28589
		4.29467
		4.30345
		4.31223
		4.32102
		4.3298
		4.33858
		4.34736
		4.35615
		4.36493
		4.37371
		4.38249
		4.39128
		4.40006
		4.40884
		4.41762
		4.42641
		4.43519
		4.44397
		4.45275
		4.46154
		4.47032
		4.4791
		4.48788
		4.49667
		4.50545
		4.51423
		4.52302
		4.5318
		4.54058
		4.54936
		4.55815
		4.56693
		4.57571
		4.58449
		4.59328
		4.60206
		4.61084
		4.61962
		4.62841
		4.63719
		4.64597
		4.65475
		4.66354
		4.67232
		4.6811
		4.68988
		4.69867
		4.70745
		4.71623
		4.72501
		4.7338
		4.74258
		4.75136
		4.76014
		4.76893
		4.77771
		4.78649
		4.79527
		4.80406
		4.81284
		4.82162
		4.8304
		4.83919
		4.84797
		4.85675
		4.86553
		4.87432
		4.8831
		4.89188
		4.90066
		4.90945
		4.91823
		4.92701
		4.9358
		4.94458
		4.95336
		4.96214
		4.97093
		4.97971
		4.98849
		4.99727
		5.00606
		5.01484
		5.02362
		5.0324
		5.04119
		5.04997
		5.05875
		5.06753
		5.07632
		5.0851
		5.09388
		5.10266
		5.11145
		5.12023
		5.12901
		5.13779
		5.14658
		5.15536
		5.16414
		5.17292
		5.18171
		5.19049
		5.19927
		5.20805
		5.21684
		5.22562
		5.2344
		5.24318
		5.25197
		5.26075
		5.26953
		5.27831
		5.2871
		5.29588
		5.30466
		5.31344
		5.32223
		5.33101
		5.33979
		5.34858
		5.35736
		5.36614
		5.37492
		5.38371
		5.39249
		5.40127
		5.41005
		5.41884
		5.42762
		5.4364
		5.44518
		5.45397
		5.46275
		5.47153
		5.48031
		5.4891
		5.49788
		5.50666
		5.51544
		5.52423
		5.53301
		5.54179
		5.55057
		5.55936
		5.56814
		5.57692
		5.5857
		5.59449
		5.60327
		5.61205
		5.62083
		5.62962
		5.6384
		5.64718
		5.65596
		5.66475
		5.67353
		5.68231
		5.69109
		5.69988
		5.70866
		5.71744
		5.72622
		5.73501
		5.74379
		5.75257
		5.76136
		5.77014
		5.77892
		5.7877
		5.79649
		5.80527
		5.81405
		5.82283
		5.83162
		5.8404
		5.84918
		5.85796
		5.86675
		5.87553
		5.88431
		5.89309
		5.90188
		5.91066
		5.91944
		5.92822
		5.93701
		5.94579
		5.95457
		5.96335
		5.97214
		5.98092
		5.9897
		5.99848
		6.00727
		6.01605
		6.02483
		6.03361
		6.0424
		6.05118
		6.05996
		6.06874
		6.07753
		6.08631
		6.09509
		6.10387
		6.11266
		6.12144
		6.13022
		6.139
		6.14779
		6.15657
		6.16535
		6.17414
		6.18292
		6.1917
		6.20048
		6.20927
		6.21805
		6.22683
		6.23561
		6.2444
		6.25318
		6.26196
		6.27074
		6.27953
		6.28831
		6.29709
		6.30587
		6.31466
		6.32344
		6.33222
		6.341
		6.34979
		6.35857
		6.36735
		6.37613
		6.38492
		6.3937
		6.40248
		6.41126
		6.42005
		6.42883
		6.43761
		6.44639
		6.45518
		6.46396
		6.47274
		6.48152
		6.49031
		6.49909
		6.50787
		6.51665
		6.52544
		6.53422
		6.543
		6.55178
		6.56057
		6.56935
		6.57813
		6.58692
		6.5957
		6.60448
		6.61326
		6.62205
		6.63083
		6.63961
		6.64839
		6.65718
		6.66596
		6.67474
		6.68352
		6.69231
		6.70109
		6.70987
		6.71865
		6.72744
		6.73622
		6.745
		6.75378
		6.76257
		6.77135
		6.78013
		6.78891
		6.7977
		6.80648
		6.81526
		6.82404
		6.83283
		6.84161
		6.85039
		6.85917
		6.86796
		6.87674
		6.88552
		6.8943
		6.90309
		6.91187
		6.92065
		6.92943
		6.93822
		6.947
		6.95578
		6.96456
		6.97335
		6.98213
		6.99091
		6.9997
		7.00848
		7.01726
		7.02604
		7.03483
		7.04361
		7.05239
		7.06117
		7.06996
		7.07874
		7.08752
		7.0963
		7.10509
		7.11387
		7.12265
		7.13143
		7.14022
		7.149
		7.15778
		7.16656
		7.17535
		7.18413
		7.19291
		7.20169
		7.21048
		7.21926
		7.22804
		7.23682
		7.24561
		7.25439
		7.26317
		7.27195
		7.28074
		7.28952
		7.2983
		7.30708
		7.31587
		7.32465
		7.33343
		7.34221
		7.351
		7.35978
		7.36856
		7.37735
		7.38613
		7.39491
		7.40369
		7.41248
		7.42126
		7.43004
		7.43882
		7.44761
		7.45639
		7.46517
		7.47395
		7.48274
		7.49152
		7.5003
		7.50908
		7.51787
		7.52665
		7.53543
		7.54421
		7.553
		7.56178
		7.57056
		7.57934
		7.58813
		7.59691
		7.60569
		7.61447
		7.62326
		7.63204
		7.64082
		7.6496
		7.65839
		7.66717
		7.67595
		7.68473
		7.69352
		7.7023
		7.71108
		7.71986
		7.72865
		7.73743
		7.74621
		7.75499
		7.76378
		7.77256
		7.78134
		7.79013
		7.79891
		7.80769
		7.81647
		7.82526
		7.83404
		7.84282
		7.8516
		7.86039
		7.86917
		7.87795
		7.88673
		7.89552
		7.9043
		7.91308
		7.92186
		7.93065
		7.93943
		7.94821
		7.95699
		7.96578
		7.97456
		7.98334
		7.99212
		8.00091
		8.00969
		8.01847
		8.02725
		8.03604
		8.04482
		8.0536
		8.06238
		8.07117
		8.07995
		8.08873
		8.09751
		8.1063
		8.11508
		8.12386
		8.13264
		8.14143
		8.15021
		8.15899
		8.16777
		8.17656
		8.18534
		8.19412
		8.20291
		8.21169
		8.22047
		8.22925
		8.23804
		8.24682
		8.2556
		8.26438
		8.27317
		8.28195
		8.29073
		8.29951
		8.3083
		8.31708
		8.32586
		8.33464
		8.34343
		8.35221
		8.36099
		8.36977
		8.37856
		8.38734
		8.39612
		8.4049
		8.41369
		8.42247
		8.43125
		8.44003
		8.44882
		8.4576
		8.46638
		8.47516
		8.48395
		8.49273
		8.50151
		8.51029
		8.51908
		8.52786
		8.53664
		8.54542
		8.55421
		8.56299
		8.57177
		8.58055
		8.58934
		8.59812
		8.6069
		8.61569
		8.62447
		8.63325
		8.64203
		8.65082
		8.6596
		8.66838
		8.67716
		8.68595
		8.69473
		8.70351
		8.71229
		8.72108
		8.72986
		8.73864
		8.74742
		8.75621
		8.76499
		8.77377
		8.78255
		8.79134
		8.80012
		8.8089
		8.81768
		8.82647
		8.83525
		8.84403
		8.85281
		8.8616
		8.87038
		8.87916
		8.88794
		8.89673
		8.90551
		8.91429
		8.92307
		8.93186
		8.94064
		8.94942
		8.9582
		8.96699
		8.97577
		8.98455
		8.99333
		9.00212
		9.0109
		9.01968
		9.02847
		9.03725
		9.04603
		9.05481
		9.0636
		9.07238
		9.08116
		9.08994
		9.09873
		9.10751
		9.11629
		9.12507
		9.13386
		9.14264
		9.15142
		9.1602
		9.16899
		9.17777
		9.18655
		9.19533
		9.20412
		9.2129
		9.22168
		9.23046
		9.23925
		9.24803
		9.25681
		9.26559
		9.27438
		9.28316
		9.29194
		9.30072
		9.30951
		9.31829
		9.32707
		9.33585
		9.34464
		9.35342
		9.3622
		9.37098
		9.37977
		9.38855
		9.39733
		9.40611
		9.4149
		9.42368
		9.43246
		9.44125
		9.45003
		9.45881
		9.46759
		9.47638
		9.48516
		9.49394
		9.50272
		9.51151
		9.52029
		9.52907
		9.53785
		9.54664
		9.55542
		9.5642
		9.57298
		9.58177
		9.59055
		9.59933
		9.60811
		9.6169
		9.62568
		9.63446
		9.64324
		9.65203
		9.66081
		9.66959
		9.67837
		9.68716
		9.69594
		9.70472
		9.7135
		9.72229
		9.73107
		9.73985
		9.74863
		9.75742
		9.7662
		9.77498
		9.78376
		9.79255
		9.80133
		9.81011
		9.81889
		9.82768
		9.83646
		9.84524
		9.85403
		9.86281
		9.87159
		9.88037
		9.88916
		9.89794
		9.90672
		9.9155
		9.92429
		9.93307
		9.94185
		9.95063
		9.95942
		9.9682
		9.97698
		9.98576
		9.99455
		10.0033
		10.0121
		10.0209
		10.0297
		10.0385
		10.0472
		10.056
		10.0648
		10.0736
		10.0824
		10.0912
		10.0999
		10.1087
		10.1175
		10.1263
		10.1351
		10.1439
		10.1526
		10.1614
		10.1702
		10.179
		10.1878
		10.1965
		10.2053
		10.2141
		10.2229
		10.2317
		10.2405
		10.2492
		10.258
		10.2668
		10.2756
		10.2844
		10.2932
		10.3019
		10.3107
		10.3195
		10.3283
		10.3371
		10.3459
		10.3546
		10.3634
		10.3722
		10.381
		10.3898
		10.3985
		10.4073
		10.4161
		10.4249
		10.4337
		10.4425
		10.4512
		10.46
		10.4688
		10.4776
		10.4864
		10.4952
		10.5039
		10.5127
		10.5215
		10.5303
		10.5391
		10.5479
		10.5566
		10.5654
		10.5742
		10.583
		10.5918
		10.6005
		10.6093
		10.6181
		10.6269
		10.6357
		10.6445
		10.6532
		10.662
		10.6708
		10.6796
		10.6884
		10.6972
		10.7059
		10.7147
		10.7235
		10.7323
		10.7411
		10.7499
		10.7586
		10.7674
		10.7762
		10.785
		10.7938
		10.8025
		10.8113
		10.8201
		10.8289
		10.8377
		10.8465
		10.8552
		10.864
		10.8728
		10.8816
		10.8904
		10.8992
		10.9079
		10.9167
		10.9255
		10.9343
		10.9431
		10.9518
		10.9606
		10.9694
		10.9782
		10.987
		10.9958
		11.0045
		11.0133
		11.0221
		11.0309
		11.0397
		11.0485
		11.0572
		11.066
		11.0748
		11.0836
		11.0924
		11.1012
		11.1099
		11.1187
		11.1275
		11.1363
		11.1451
		11.1538
		11.1626
		11.1714
		11.1802
		11.189
		11.1978
		11.2065
		11.2153
		11.2241
		11.2329
		11.2417
		11.2505
		11.2592
		11.268
		11.2768
		11.2856
		11.2944
		11.3032
		11.3119
		11.3207
		11.3295
		11.3383
		11.3471
		11.3558
		11.3646
		11.3734
		11.3822
		11.391
		11.3997
		11.4085
		11.4173
		11.4261
		11.4349
		11.4437
		11.4525
		11.4612
		11.47
		11.4788
		11.4876
		11.4964
		11.5052
		11.5139
		11.5227
		11.5315
		11.5403
		11.5491
		11.5578
		11.5666
		11.5754
		11.5842
		11.593
		11.6017
		11.6105
		11.6193
		11.6281
		11.6369
		11.6457
		11.6545
		11.6632
		11.672
		11.6808
		11.6896
		11.6984
		11.7071
		11.7159
		11.7247
		11.7335
		11.7423
		11.7511
		11.7598
		11.7686
		11.7774
		11.7862
		11.795
		11.8038
		11.8125
		11.8213
		11.8301
		11.8389
		11.8477
		11.8565
		11.8652
		11.874
		11.8828
		11.8916
		11.9004
		11.9091
		11.9179
		11.9267
		11.9355
		11.9443
		11.9531
		11.9618
		11.9706
		11.9794
		11.9882
		11.997
		12.0058
		12.0145
		12.0233
		12.0321
		12.0409
		12.0497
		12.0585
		12.0672
		12.076
		12.0848
		12.0936
		12.1024
		12.1111
		12.1199
		12.1287
		12.1375
		12.1463
		12.155
		12.1638
		12.1726
		12.1814
		12.1902
		12.199
		12.2078
		12.2165
		12.2253
		12.2341
		12.2429
		12.2517
		12.2604
		12.2692
		12.278
		12.2868
		12.2956
		12.3044
		12.3131
		12.3219
		12.3307
		12.3395
		12.3483
		12.357
		12.3658
		12.3746
		12.3834
		12.3922
		12.401
		12.4098
		12.4185
		12.4273
		12.4361
		12.4449
		12.4537
		12.4624
		12.4712
		12.48
		12.4888
		12.4976
		12.5064
		12.5151
		12.5239
		12.5327
		12.5415
		12.5503
		12.559
		12.5678
		12.5766
		12.5854
		12.5942
		12.603
		12.6118
		12.6205
		12.6293
		12.6381
		12.6469
		12.6557
		12.6644
		12.6732
		12.682
		12.6908
		12.6996
		12.7084
		12.7171
		12.7259
		12.7347
		12.7435
		12.7523
		12.761
		12.7698
		12.7786
		12.7874
		12.7962
		12.805
		12.8138
		12.8225
		12.8313
		12.8401
		12.8489
		12.8577
		12.8664
		12.8752
		12.884
		12.8928
		12.9016
		12.9103
		12.9191
		12.9279
		12.9367
		12.9455
		12.9543
		12.9631
		12.9718
		12.9806
		12.9894
		12.9982
		13.007
		13.0157
		13.0245
		13.0333
		13.0421
		13.0509
		13.0597
		13.0684
		13.0772
		13.086
		13.0948
		13.1036
		13.1123
		13.1211
		13.1299
		13.1387
		13.1475
		13.1563
		13.1651
		13.1738
		13.1826
		13.1914
		13.2002
		13.209
		13.2177
		13.2265
		13.2353
		13.2441
		13.2529
		13.2617
		13.2704
		13.2792
		13.288
		13.2968
		13.3056
		13.3143
		13.3231
		13.3319
		13.3407
		13.3495
		13.3583
		13.3671
		13.3758
		13.3846
		13.3934
		13.4022
		13.411
		13.4197
		13.4285
		13.4373
		13.4461
		13.4549
		13.4636
		13.4724
		13.4812
		13.49
		13.4988
		13.5076
		13.5163
		13.5251
		13.5339
		13.5427
		13.5515
		13.5603
		13.5691
		13.5778
		13.5866
		13.5954
		13.6042
		13.613
		13.6217
		13.6305
		13.6393
		13.6481
		13.6569
		13.6656
		13.6744
		13.6832
		13.692
		13.7008
		13.7096
		13.7183
		13.7271
		13.7359
		13.7447
		13.7535
		13.7623
		13.771
		13.7798
		13.7886
		13.7974
		13.8062
		13.815
		13.8237
		13.8325
		13.8413
		13.8501
		13.8589
		13.8676
		13.8764
		13.8852
		13.894
		13.9028
		13.9116
		13.9203
		13.9291
		13.9379
		13.9467
		13.9555
		13.9643
		13.973
		13.9818
		13.9906
		13.9994
		14.0082
		14.017
		14.0257
		14.0345
		14.0433
		14.0521
		14.0609
		14.0696
		14.0784
		14.0872
		14.096
		14.1048
		14.1136
		14.1224
		14.1311
		14.1399
		14.1487
		14.1575
		14.1663
		14.175
		14.1838
		14.1926
		14.2014
		14.2102
		14.2189
		14.2277
		14.2365
		14.2453
		14.2541
		14.2629
		14.2716
		14.2804
		14.2892
		14.298
		14.3068
		14.3156
		14.3243
		14.3331
		14.3419
		14.3507
		14.3595
		14.3683
		14.377
		14.3858
		14.3946
		14.4034
		14.4122
		14.4209
		14.4297
		14.4385
		14.4473
		14.4561
		14.4649
		14.4736
		14.4824
		14.4912
		14.5
		14.5088
		14.5176
		14.5263
		14.5351
		14.5439
		14.5527
		14.5615
		14.5703
		14.579
		14.5878
		14.5966
		14.6054
		14.6142
		14.6229
		14.6317
		14.6405
		14.6493
		14.6581
		14.6669
		14.6756
		14.6844
		14.6932
		14.702
		14.7108
		14.7196
		14.7283
		14.7371
		14.7459
		14.7547
		14.7635
		14.7723
		14.781
		14.7898
		14.7986
		14.8074
		14.8162
		14.8249
		14.8337
		14.8425
		14.8513
		14.8601
		14.8689
		14.8776
		14.8864
		14.8952
		14.904
		14.9128
		14.9216
		14.9303
		14.9391
		14.9479
		14.9567
		14.9655
		14.9742
		14.983
		14.9918
		15.0006
		15.0094
		15.0182
		15.0269
		15.0357
		15.0445
		15.0533
		15.0621
		15.0709
		15.0796
		15.0884
		15.0972
		15.106
		15.1148
		15.1236
		15.1323
		15.1411
		15.1499
		15.1587
		15.1675
		15.1762
		15.185
		15.1938
		15.2026
		15.2114
		15.2202
		15.2289
		15.2377
		15.2465
		15.2553
		15.2641
		15.2729
		15.2816
		15.2904
		15.2992
		15.308
		15.3168
		15.3256
		15.3343
		15.3431
		15.3519
		15.3607
		15.3695
		15.3782
		15.387
		15.3958
		15.4046
		15.4134
		15.4222
		15.4309
		15.4397
		15.4485
		15.4573
		15.4661
		15.4749
		15.4836
		15.4924
		15.5012
		15.51
		15.5188
		15.5275
		15.5363
		15.5451
		15.5539
		15.5627
		15.5715
		15.5802
		15.589
		15.5978
		15.6066
		15.6154
		15.6242
		15.6329
		15.6417
		15.6505
		15.6593
		15.6681
		15.6769
		15.6856
		15.6944
		15.7032
		15.712
		15.7208
		15.7295
		15.7383
		15.7471
		15.7559
		15.7647
		15.7735
		15.7822
		15.791
		15.7998
		15.8086
		15.8174
		15.8262
		15.8349
		15.8437
		15.8525
		15.8613
		15.8701
		15.8789
		15.8876
		15.8964
		15.9052
		15.914
		15.9228
		15.9315
		15.9403
		15.9491
		15.9579
		15.9667
		15.9755
		15.9842
		15.993
		16.0018
		16.0106
		16.0194
		16.0282
		16.0369
		16.0457
		16.0545
		16.0633
		16.0721
		16.0809
		16.0896
		16.0984
		16.1072
		16.116
		16.1248
		16.1335
		16.1423
		16.1511
		16.1599
		16.1687
		16.1775
		16.1863
		16.195
		16.2038
		16.2126
		16.2214
		16.2302
		16.2389
		16.2477
		16.2565
		16.2653
		16.2741
		16.2828
		16.2916
		16.3004
		16.3092
		16.318
		16.3268
		16.3356
		16.3443
		16.3531
		16.3619
		16.3707
		16.3795
		16.3882
		16.397
		16.4058
		16.4146
		16.4234
		16.4322
		16.4409
		16.4497
		16.4585
		16.4673
		16.4761
		16.4849
		16.4936
		16.5024
		16.5112
		16.52
		16.5288
		16.5375
		16.5463
		16.5551
		16.5639
		16.5727
		16.5815
		16.5902
		16.599
		16.6078
		16.6166
		16.6254
		16.6342
		16.6429
		16.6517
		16.6605
		16.6693
		16.6781
		16.6868
		16.6956
		16.7044
		16.7132
		16.722
		16.7308
		16.7396
		16.7483
		16.7571
		16.7659
		16.7747
		16.7835
		16.7922
		16.801
		16.8098
		16.8186
		16.8274
		16.8362
		16.8449
		16.8537
		16.8625
		16.8713
		16.8801
		16.8889
		16.8976
		16.9064
		16.9152
		16.924
		16.9328
		16.9415
		16.9503
		16.9591
		16.9679
		16.9767
		16.9855
		16.9942
		17.003
		17.0118
		17.0206
		17.0294
		17.0382
		17.0469
		17.0557
		17.0645
		17.0733
		17.0821
		17.0908
		17.0996
		17.1084
		17.1172
		17.126
		17.1348
		17.1435
		17.1523
		17.1611
		17.1699
		17.1787
		17.1875
		17.1962
		17.205
		17.2138
		17.2226
		17.2314
		17.2401
		17.2489
		17.2577
		17.2665
		17.2753
		17.2841
		17.2929
		17.3016
		17.3104
		17.3192
		17.328
		17.3368
		17.3455
		17.3543
		17.3631
		17.3719
		17.3807
		17.3895
		17.3982
		17.407
		17.4158
		17.4246
		17.4334
		17.4422
		17.4509
		17.4597
		17.4685
		17.4773
		17.4861
		17.4948
		17.5036
		17.5124
		17.5212
		17.53
		17.5388
		17.5475
		17.5563
[truncated: 38,016 more rows]

## Sheet: Figure 3d
0	5.3025	0	-18.7474	0	0.06021
0.00512	21.9163	0.00515	-11.4142	0.00523	-0.04414
0.01025	34.3878	0.0103	-2.61576	0.01047	0.09058
0.01537	46.592	0.01545	-1.14384	0.0157	0.00367
0.02049	57.4155	0.0206	7.65464	0.02094	0.13406
0.02562	68.5507	0.02576	8.39389	0.02617	0.02106
0.03074	72.5594	0.03091	12.0638	0.0314	0.1211
0.03586	79.2406	0.03606	9.8724	0.03664	0.09936
0.04099	85.0309	0.04121	6.94837	0.04187	0.1863
0.04611	89.0396	0.04636	17.2122	0.04711	0.1512
0.05123	92.1574	0.05151	4.03094	0.05234	0.23355
0.05636	94.3845	0.05666	9.16614	0.05758	0.15525
0.06148	94.3845	0.06181	9.9054	0.06281	0.33885
0.0666	95.7207	0.06696	9.91199	0.06804	2.9835
0.07173	95.2753	0.07211	8.45328	0.07328	8.343
0.07685	96.6115	0.07727	11.3905	0.07851	6.264
0.08197	97.5024	0.08242	9.93179	0.08375	4.239
0.08709	99.7294	0.08757	11.4037	0.08898	3.4965
0.09222	101.511	0.09272	12.8756	0.09421	2.295
0.09734	102.402	0.09787	15.8128	0.09945	1.28655
0.10246	101.066	0.10302	14.3541	0.10468	0.9477
0.10759	102.402	0.10817	20.222	0.10992	0.59535
0.11271	102.402	0.11332	24.6245	0.11515	0.5076
0.11783	102.402	0.11847	61.9966	0.12038	0.19035
0.12296	101.956	0.12362	95.7054	0.12562	0.1863
0.12808	102.402	0.12878	122.088	0.13085	0.06021
0.1332	100.62	0.13393	140.411	0.13609	0.10368
0.13833	101.066	0.13908	157.268	0.14132	0.0297
0.14345	101.066	0.14423	165.334	0.14655	0.15525
0.14857	101.066	0.14938	170.469	0.15179	0.07763
0.1537	99.284	0.15453	172.674	0.15702	0.11232
0.15882	100.175	0.15968	174.879	0.16226	0.01237
0.16394	100.175	0.16483	175.618	0.16749	0.08626
0.16907	99.284	0.16998	175.624	0.17273	0.01237
0.17419	99.284	0.17513	177.829	0.17796	0.06021
0.17931	99.7294	0.18029	178.568	0.18319	-0.02241
0.18444	98.3932	0.18544	179.308	0.18843	0.0428
0.18956	99.284	0.19059	180.779	0.19366	-0.07898
0.19468	99.284	0.19574	177.855	0.1989	0.03848
0.19981	98.8386	0.20089	180.793	0.20413	-0.05724
0.20493	98.8386	0.20604	177.136	0.20936	0.00802
0.21005	98.8386	0.21119	176.38	0.2146	-0.07452
0.21518	97.9478	0.21634	176.417	0.21983	0.01237
0.2203	97.057	0.22149	188.878	0.22507	-0.10935
0.22542	97.057	0.22664	180.093	0.2303	-0.02673
0.23054	98.3932	0.2318	183.763	0.23553	-0.11367
0.23567	95.7207	0.23695	184.502	0.24077	-0.06588
0.24079	97.057	0.2421	170.588	0.246	-0.1701
0.24591	95.2753	0.24725	180.852	0.25124	-0.1404
0.25104	96.6115	0.2524	180.126	0.25647	-5.8455
0.25616	94.3845	0.25755	178.667	0.2617	-6.9795
0.26128	95.7207	0.2627	181.604	0.26694	-5.6025
0.26641	92.6029	0.26785	184.133	0.27217	-4.536
0.27153	92.1574	0.273	184.133	0.27741	-3.564
0.27665	90.3758	0.27815	188.951	0.28264	-2.3625
0.28178	88.5942	0.28331	186.759	0.28788	-1.458
0.2869	86.3671	0.28846	176.509	0.29311	-0.5697
0.29202	84.1401	0.29361	181.644	0.29834	-0.4833
0.29715	30.8245	0.29876	176.522	0.30358	-0.3051
0.30227	4.84818	0.30391	149.42	0.30881	-0.2835
0.30739	-8.32705	0.30906	104.002	0.31405	-0.11813
0.31252	-21.5557	0.31421	79.8311	0.31928	-0.17955
0.31764	-35.8979	0.31936	54.9274	0.32451	-0.0702
0.32276	-48.1467	0.32451	37.3502	0.32975	-0.2268
0.32789	-61.9544	0.32966	24.9017	0.33498	-0.1404
0.33301	-73.9805	0.33482	19.7797	0.34022	-0.2052
0.33813	-83.7795	0.33997	16.8556	0.34545	-0.0702
0.34326	-92.2423	0.34512	16.1296	0.35068	-0.12245
0.34838	-97.5872	0.35027	13.2055	0.35592	-0.03551
0.3535	-102.041	0.35542	13.2121	0.36115	-0.12677
0.35863	-103.823	0.36057	11.7534	0.36639	-0.03551
0.36375	-105.605	0.36572	9.56204	0.37162	-0.10071
0.36887	-104.714	0.37087	11.034	0.37686	0.01237
0.374	-107.386	0.37602	10.3079	0.38209	-0.03105
0.37912	-105.605	0.38117	7.38386	0.38732	0.05144
0.38424	-110.504	0.38633	13.9844	0.39256	0.01237
0.38936	-109.613	0.39148	8.12972	0.39779	0.10368
0.39449	-107.386	0.39663	7.40366	0.40303	-0.02673
0.39961	-107.832	0.40178	6.6776	0.40826	0.03848
0.40473	-107.386	0.40693	5.95154	0.41349	-0.03551
0.40986	-107.386	0.41208	4.49283	0.41873	0.05589
0.41498	-107.832	0.41723	4.49943	0.42396	-0.03551
0.4201	-107.386	0.42238	4.50602	0.4292	0.02538
0.42523	-107.832	0.42753	5.24528	0.43443	-0.13109
0.43035	-106.05	0.43268	3.05391	0.43966	0.02106
0.43547	-104.714	0.43783	4.52582	0.4449	-0.02673
0.4406	-104.714	0.44299	5.99773	0.45013	0.05589
0.44572	-102.041	0.44814	3.80636	0.45537	-0.00502
0.45084	-102.932	0.45329	12.6048	0.4606	0.06885
0.45597	-105.605	0.45844	7.48284	0.46583	-0.07898
0.46109	-102.041	0.46359	3.82615	0.47107	0.07763
0.46621	-99.8143	0.46874	1.63478	0.4763	-0.00937
0.47134	-99.8143	0.47389	3.83935	0.48154	0.13406
0.47646	-97.1418	0.47904	1.64798	0.48677	-0.05724
0.48158	-46.3651	0.48419	4.5852	0.49201	0.06885
0.48671	1.97974	0.48934	4.5918	0.49724	0.02538
0.49183	21.649	0.4945	5.33106	0.50247	0.06453
0.49695	33.4079	0.49965	5.33766	0.50771	0.00367
0.50208	44.8549	0.5048	-2.71497	0.51294	0.108
0.5072	56.9701	0.50995	5.35085	0.51818	0.03848
0.51232	69.4415	0.5151	4.62479	0.52341	0.11664
0.51745	73.8956	0.52025	7.56202	0.52864	0.03848
0.52257	78.7952	0.5254	8.30128	0.53388	0.20385
0.52769	82.8038	0.53055	4.64459	0.53911	0.09491
0.53282	89.0396	0.5357	6.1165	0.54435	0.21735
0.53794	91.2666	0.54085	6.1231	0.54958	0.1512
0.54306	93.0483	0.54601	7.59501	0.55481	0.33885
0.54818	93.4937	0.55116	5.40364	0.56005	0.28215
0.55331	93.4937	0.55631	7.60821	0.56528	3.402
0.55843	94.8299	0.56146	6.14949	0.57052	8.046
0.56355	95.7207	0.56661	5.42343	0.57575	6.021
0.56868	97.057	0.57176	7.628	0.58098	4.185
0.5738	98.3932	0.57691	4.70397	0.58622	3.375
0.57892	99.7294	0.58206	9.83917	0.59145	1.944
0.58405	100.62	0.58721	9.11311	0.59669	1.377
0.58917	101.066	0.59237	11.3177	0.60192	0.8775
0.59429	101.066	0.59752	12.0569	0.60716	0.6858
0.59942	101.066	0.60267	17.1921	0.61239	0.4077
0.60454	101.956	0.60782	50.901	0.61762	0.33345
0.60966	101.066	0.61297	87.5404	0.62286	0.08194
0.61479	100.175	0.61812	115.388	0.62809	0.1728
0.61991	99.7294	0.62327	139.572	0.63333	0.06453
0.62503	100.62	0.62842	155.697	0.63856	0.18225
0.63016	97.057	0.63357	165.228	0.64379	0.07763
0.63528	99.284	0.63872	171.096	0.64903	0.15525
0.6404	100.62	0.64387	174.766	0.65426	-0.03551
0.64553	97.9478	0.64903	176.971	0.6595	0.06453
0.65065	100.175	0.65418	179.175	0.66473	-0.0006804
0.65577	99.284	0.65933	180.647	0.66996	-0.03983
0.6609	98.8386	0.66448	180.654	0.6752	0.01237
0.66602	98.8386	0.66963	180.66	0.68043	0.08194
0.67114	95.7207	0.67478	183.598	0.68567	-0.03105
0.67627	98.8386	0.67993	182.872	0.6909	0.02106
0.68139	97.5024	0.68508	180.68	0.69613	-0.04414
0.68651	97.5024	0.69023	183.617	0.70137	0.00802
0.69163	97.9478	0.69539	184.357	0.7066	-0.05724
0.69676	96.6115	0.70054	179.967	0.71184	-0.00502
0.70188	97.5024	0.70569	180.79	0.71707	-0.10503
0.707	95.2753	0.71084	181.446	0.72231	-0.00502
0.71213	95.2753	0.71599	189.512	0.72754	-0.07452
0.71725	95.7207	0.72114	186.85	0.73277	-0.01809
0.72237	95.2753	0.72629	183.664	0.73801	-0.1485
0.7275	97.5024	0.73144	191.729	0.74324	-0.17955
0.73262	93.4937	0.73659	180.746	0.74848	-0.20115
0.73774	94.3845	0.74174	183.683	0.75371	-0.2187
0.74287	92.1574	0.74689	182.225	0.75894	-8.2485
0.74799	91.2666	0.75205	182.231	0.76418	-6.075
0.75311	90.8212	0.7572	180.04	0.76941	-4.455
0.75824	89.485	0.76235	180.047	0.77465	-3.4425
0.76336	88.5942	0.7675	182.984	0.77988	-2.3625
0.76848	89.485	0.77265	182.258	0.78511	-1.2177
0.77361	85.0309	0.7778	179.334	0.79035	-0.71415
0.77873	82.3584	0.78295	178.608	0.79558	-0.4482
0.78385	32.8288	0.7881	176.416	0.80082	-0.3834
0.78898	5.13681	0.79325	156.641	0.80605	-0.20925
0.7941	-9.93052	0.79841	121.48	0.81129	-0.2052
0.79922	-21.9566	0.80356	88.5172	0.81652	-0.06156
0.80435	-35.7198	0.80871	61.4155	0.82175	-0.17955
0.80947	-48.1467	0.81386	38.7097	0.82699	-0.10071
0.81459	-59.282	0.81901	20.3999	0.83222	-0.2916
0.81972	-69.9718	0.82416	15.2779	0.83746	-0.1701
0.82484	-79.3254	0.82931	12.3539	0.84269	-0.1701
0.82996	-87.3428	0.83446	6.4992	0.84792	-0.04846
0.83509	-93.5785	0.83961	9.43643	0.85316	-0.16605
0.84021	-96.251	0.84476	5.04709	0.85839	-0.08762
0.84533	-99.3688	0.84991	7.25166	0.86363	-0.14445
0.85045	-99.8143	0.85507	7.25825	0.86886	-0.00502
0.85558	-101.15	0.86022	5.06688	0.87409	-0.04846
0.8607	-102.932	0.86537	1.41019	0.87933	0.03416
0.86582	-102.487	0.87052	3.61476	0.88456	-0.00502
0.87095	-103.378	0.87567	5.81933	0.8898	0.08194
0.87607	-98.0326	0.88082	3.62796	0.89503	0.00367
0.88119	-101.596	0.88597	1.43659	0.90026	0.05589
0.88632	-105.605	0.89112	2.17584	0.9055	-0.04846
0.89144	-102.932	0.89627	2.9151	0.91073	0.06021
0.89656	-95.8056	0.90143	2.18904	0.91597	-0.03105
0.90169	-102.041	0.90658	0.73032	0.9212	0.02538
0.90681	-100.705	0.91173	0.00427	0.92644	-0.03105
0.91193	-101.596	0.91688	0.74352	0.93167	0.06885
0.91706	-98.478	0.92203	1.48278	0.9369	-0.01809
0.92218	-99.8143	0.92718	1.48937	0.94214	0.07317
0.9273	-99.8143	0.93233	1.49597	0.94737	-0.03105
0.93243	-100.26	0.93748	-0.6954	0.95261	0.06453
0.93755	-98.9234	0.94263	2.24183	0.95784	-0.0006804
0.94267	-98.0326	0.94778	0	0.96307	0.01674
0.9478	-95.8056	0.95294	0.05705	0.96831	-0.00937
0.95292	-97.1418	0.95809	-8.72823	0.97354	0.09936
0.95804	-88.679	0.96324	-2.86038	0.97878	-0.0702
0.96317	-94.4693	0.96839	0.07685	0.98401	0.08626
0.96829	-94.0239	0.97354	0.08345	0.98924	-0.0006804
0.97341	-9.48511	0.97869	4.48599	0.99448	0.11232
0.97854	17.0613	0.98384	0.09664	0.99971	-0.00502
0.98366	32.517	0.98899	0	1.00495	0.08194
0.98878	43.875	0.99414	0.10984	1.01018	0.0297
0.9939	54.2976	0.99929	-10.1408	1.01541	0.09936
0.99903	64.9874	1.00445	0.85569	1.02065	0.01674
1.00415	73.0048	1.0096	0.12963	1.02588	0.13905
1.00927	77.4589	1.01475	0.13623	1.03112	0.08626
1.0144	82.3584	1.0199	-1.32248	1.03635	0.1647
1.01952	87.2579	1.02505	-0.58323	1.04159	0.13406
1.02464	90.8212	1.0302	-1.30929	1.04682	0.26865
1.02977	92.6029	1.03535	0.89528	1.05205	0.1728
1.03489	93.0483	1.0405	0.90188	1.05729	0.3645
1.04001	96.6115	1.04565	0.17582	1.06252	0.26055
1.04514	92.6029	1.0508	0.18242	1.06776	8.235
1.05026	97.057	1.05596	0.18902	1.07299	6.2235
1.05538	95.2753	1.06111	-2.00235	1.07822	4.8465
1.06051	97.9478	1.06626	-1.99576	1.08346	3.402
1.06563	99.284	1.07141	0.20881	1.08869	2.403
1.07075	99.7294	1.07656	-0.51724	1.09393	1.566
1.07588	100.62	1.08171	0.95467	1.09916	1.25145
1.081	101.511	1.08686	6.08987	1.10439	0.6912
1.08612	102.402	1.09201	2.43318	1.10963	0.46845
1.09125	103.293	1.09716	6.10306	1.11486	0.243
1.09637	102.847	1.10231	0.98106	1.1201	0.26055
1.10149	106.05	1.10746	2.45297	1.12533	0.09058
1.10662	101.066	1.11262	0.99426	1.13057	0.16065
1.11174	101.511	1.11777	2.46617	1.1358	0.09491
1.11686	98.8386	1.12292	3.20543	1.14103	0.1431
1.12199	101.066	1.12807	3.94468	1.14627	0.06885
1.12711	100.62	1.13322	5.41659	1.1515	0.09491
1.13223	104.184	1.13837	9.08648	1.15674	-0.00937
1.13736	100.62	1.14352	26.6768	1.16197	0.06885
1.14248	104.629	1.14867	69.1775	1.1672	-0.06588
1.1476	99.7294	1.15382	100.688	1.17244	0.06021
1.15272	105.52	1.15898	127.803	1.17767	-0.01809
1.15785	99.7294	1.16413	147.592	1.18291	0.05589
1.16297	105.52	1.16928	159.321	1.18814	-0.02241
1.16809	98.3932	1.17443	165.189	1.19337	0.01237
1.17322	101.511	1.17958	170.324	1.19861	-0.06588
1.17834	99.7294	1.18473	173.261	1.20384	-0.0006804
1.18346	97.9478	1.18988	177.664	1.20908	-0.07898
1.18859	96.1661	1.19503	175.472	1.21431	-0.01377
1.19371	97.5024	1.20018	177.677	1.21954	-0.14445
1.19883	98.3932	1.20533	172.555	1.22478	-0.02241
1.20396	97.5024	1.21049	173.294	1.23001	-0.07898
1.20908	94.3845	1.21564	175.499	1.23525	-0.09194
1.2142	94.8299	1.22079	179.168	1.24048	-0.20925
1.21933	95.2753	1.22594	169.651	1.24572	-0.11367
1.22445	93.9391	1.23109	182.112	1.25095	-0.2619
1.22957	94.8299	1.23624	177.723	1.25618	-9.126
1.2347	94.3845	1.24139	179.928	1.26142	-7.317
1.23982	93.0483	1.24654	179.201	1.26665	-5.0355
1.24494	88.5942	1.25169	179.941	1.27189	-3.834
1.25007	89.9304	1.25684	179.215	1.27712	-2.6325
1.25519	87.7034	1.262	179.221	1.28235	-1.6605
1.26031	86.3671	1.26715	179.961	1.28759	-0.7398
1.26544	83.2493	1.2723	180.7	1.29282	-0.5697
1.27056	42.2715	1.27745	182.172	1.29806	-0.3483
1.27568	8.2912	1.2826	179.98	1.30329	-0.30915
1.28081	-8.0598	1.28775	179.254	1.30852	-0.162
1.28593	-19.8186	1.2929	179.261	1.31376	-0.1917
1.29105	-35.1853	1.29805	184.396	1.31899	-0.0702
1.29618	-48.5921	1.3032	179.274	1.32423	-0.15255
1.3013	-61.509	1.30835	178.548	1.32946	-0.2349
1.30642	-72.6442	1.3135	176.357	1.33469	-0.28755
1.31154	-82.4433	1.31866	177.096	1.33993	-0.1485
1.31667	-92.2423	1.32381	175.637	1.34516	-0.18765
1.32179	-98.478	1.32896	181.505	1.3504	-0.04414
1.32691	-107.832	1.33411	134.622	1.35563	-0.12245
1.33204	-105.605	1.33926	95.0647	1.36087	-0.03551
1.33716	-106.495	1.34441	65.0323	1.3661	-0.08762
1.34228	-106.941	1.34956	43.7919	1.37133	0.01674
1.34741	-107.386	1.35471	28.4127	1.37657	-0.04414
1.35253	-107.832	1.35986	17.4294	1.3818	0.05589
1.35765	-108.277	1.36501	14.5054	1.38704	-0.00502
1.36278	-107.832	1.37017	11.5814	1.39227	0.08626
1.3679	-108.277	1.37532	10.1227	1.3975	-0.0006804
1.37302	-108.277	1.38047	7.93128	1.40274	0.03416
1.37815	-100.705	1.38562	7.93788	1.40797	-0.04846
1.38327	-108.722	1.39077	9.4098	1.41321	0.0297
1.38839	-107.386	1.39592	6.48577	1.41844	-0.0006804
1.39352	-106.495	1.40107	0.63111	1.42367	0.03848
1.39864	-105.605	1.40622	7.96428	1.42891	-0.0006804
1.40376	-109.168	1.41137	6.50556	1.43414	0.05589
1.40889	-104.268	1.41653	5.04684	1.43938	0.05144
1.41401	-102.487	1.42168	4.32079	1.44461	0.08194
1.41913	-103.378	1.42683	2.86207	1.44985	-0.02673
1.42426	-103.823	1.43198	1.40335	1.45508	0.10368
1.42938	-108.277	1.43713	3.60792	1.46031	-0.02241
1.4345	-102.932	1.44228	1.41655	1.46555	0.09936
1.43963	-94.4693	1.44743	0.69049	1.47078	-0.05724
1.44475	-102.041	1.45258	1.42975	1.47602	0.07317
1.44987	-99.3688	1.45773	1.43635	1.48125	-0.00502
1.45499	-87.7882	1.46288	-2.22034	1.48648	0.05589
1.46012	-6.50087	1.46804	2.1822	1.49172	0.01674
1.46524	17.774	1.47319	0.72348	1.49695	0.06021
1.47036	32.1162	1.47834	1.46274	1.50219	-0.04846
1.47549	44.2759	1.48349	1.46934	1.50742	0.14715
1.48061	56.0792	1.48864	1.47594	1.51265	0.0428
1.48573	68.1053	1.49379	0.01722	1.51789	0.10368
1.49086	73.4502	1.49894	5.15242	1.52312	0.05144
1.49598	77.9043	1.50409	1.49573	1.52836	0.15525
1.5011	83.2493	1.50924	2.23499	1.53359	0.12973
1.50623	90.3758	1.51439	0.77627	1.53882	0.1944
1.51135	92.1574	1.51955	-1.4151	1.54406	0.1998
1.51647	93.9391	1.5247	1.52212	1.54929	0.2943
1.5216	94.3845	1.52985	2.26138	1.55453	0.25515
1.52672	93.9391	1.535	-5.05859	1.55976	0.4428
1.53184	95.7207	1.54015	1.54192	1.565	8.505
1.53697	97.5024	1.5453	4.47915	1.57023	6.7365
1.54209	98.3932	1.55045	1.55512	1.57546	5.1165
1.54721	98.3932	1.5556	2.29437	1.5807	3.699
1.55234	98.3932	1.56075	2.30097	1.58593	2.187
1.55746	101.066	1.5659	1.57491	1.59117	1.62
1.56258	101.956	1.57105	0.84885	1.5964	1.13805
1.56771	102.847	1.57621	3.05342	1.60163	0.80325
1.57283	103.293	1.58136	1.59471	1.60687	0.42525
1.57795	103.293	1.58651	3.79928	1.6121	0.3996
1.58308	104.184	1.59166	1.6079	1.61734	0.10368
1.5882	98.8386	1.59681	3.07982	1.62257	0.2079
1.59332	101.956	1.60196	4.55173	1.6278	0.13905
1.59845	101.956	1.60711	6.7563	1.63304	0.13406
1.60357	104.184	1.61226	3.83227	1.63827	0.1431
1.60869	97.9478	1.61741	6.76949	1.64351	0.1647
1.61381	102.402	1.62256	7.50875	1.64874	0.05144
1.61894	100.62	1.62772	9.71332	1.65397	0.05144
1.62406	101.956	1.63287	30.967	1.65921	-0.03983
1.62918	101.066	1.63802	72.0024	1.66444	0.1211
1.63431	98.3932	1.64317	103.513	1.66968	-0.01377
1.63943	100.175	1.64832	130.628	1.67491	0.108
1.64455	99.284	1.65347	145.288	1.68015	-0.04414
1.64968	100.62	1.65862	159.215	1.68538	-0.00937
1.6548	100.62	1.66377	166.548	1.69061	0.0428
1.65992	100.62	1.66892	169.485	1.69585	0.02106
1.66505	94.8299	1.67408	173.155	1.70108	-0.0702
1.67017	99.284	1.67923	174.627	1.70632	-0.01377
1.67529	98.3932	1.68438	176.832	1.71155	-0.07898
1.68042	98.8386	1.68953	176.838	1.71678	-0.01809
1.68554	97.9478	1.69468	178.31	1.72202	-0.12677
1.69066	97.057	1.69983	178.317	1.72725	-0.07898
1.69579	97.057	1.70498	176.858	1.73249	-0.11367
1.70091	96.6115	1.71013	177.597	1.73772	-0.07452
1.70603	96.1661	1.71528	178.337	1.74295	-0.16605
1.71116	92.1574	1.72043	179.076	1.74819	-0.2052
1.71628	93.4937	1.72559	179.815	1.75342	-7.668
1.7214	93.0483	1.73074	182.02	1.75866	-6.8985
1.72653	93.0483	1.73589	180.561	1.76389	-4.9545
1.73165	91.2666	1.74104	179.835	1.76912	-3.996
1.73677	89.0396	1.74619	183.505	1.77436	-3.0375
1.7419	87.2579	1.75134	180.581	1.77959	-1.9575
1.74702	89.9304	1.75649	177.657	1.78483	-0.9045
1.75214	82.8038	1.76164	180.594	1.79006	-0.5184
1.75727	32.1162	1.76679	179.868	1.7953	-0.4131
1.76239	9.15084	1.77194	179.142	1.80053	-0.26595
1.76751	-6.50087	1.7771	180.614	1.80576	-0.22275
1.77263	-19.9522	1.78225	179.155	1.811	-0.09194
1.77776	-32.4237	1.7874	177.696	1.81623	-0.12245
1.78288	-48.5921	1.79255	179.168	1.82147	-0.05279
1.788	-60.6182	1.7977	178.442	1.8267	-0.2835
1.79313	-73.5351	1.80285	178.449	1.83193	-0.17415
1.79825	-84.2249	1.808	177.723	1.83717	-0.18765
1.80337	-91.7969	1.81315	175.531	1.8424	-0.11367
1.8085	-98.9234	1.8183	172.607	1.84764	-0.19575
1.81362	-102.932	1.82345	135.981	1.85287	-0.0702
1.81874	-103.378	1.8286	98.6222	1.8581	-0.09626
1.82387	-106.05	1.83376	70.7878	1.86334	-0.01377
1.82899	-108.722	1.83891	47.3494	1.86857	-0.04414
1.83411	-105.159	1.84406	29.7722	1.87381	0.06021
1.83924	-108.277	1.84921	20.9869	1.87904	-0.01809
1.84436	-111.395	1.85436	15.1322	1.88428	0.0428
1.84948	-109.168	1.85951	13.6735	1.88951	0.00367
1.85461	-109.613	1.86466	11.4822	1.89474	0.06021
1.85973	-110.95	1.86981	14.4194	1.89998	-0.07898
1.86485	-108.722	1.87496	9.29738	1.90521	0.0297
1.86998	-107.832	1.88012	7.83867	1.91045	-0.02673
1.8751	-109.168	1.88527	10.0432	1.91568	0.05144
1.88022	-107.832	1.89042	8.58452	1.92091	-0.02673
1.88535	-107.386	1.89557	6.39315	1.92615	0.05589
1.89047	-107.386	1.90072	7.1324	1.93138	-0.00937
1.89559	-109.168	1.90587	5.67369	1.93662	0.06885
1.90072	-105.159	1.91102	4.94763	1.94185	-0.02241
1.90584	-105.605	1.91617	2.75626	1.94708	0.06021
1.91096	-107.832	1.92132	4.22817	1.95232	-0.01377
1.91608	-104.714	1.92647	-1.62649	1.95755	0.03416
1.92121	-108.277	1.93163	1.31074	1.96279	-0.07898
1.92633	-104.714	1.93678	1.31733	1.96802	0.06453
1.93145	-101.596	1.94193	2.05659	1.97325	-0.00937
1.93658	-101.15	1.94708	-0.86744	1.97849	0.06453
1.9417	-98.0326	1.95223	1.33713	1.98372	-0.00937
1.94682	-9.93052	1.95738	1.34373	1.98896	0.08194
1.95195	16.8832	1.96253	1.35033	1.99419	0.06453
1.95707	32.3834	1.96768	-3.77167	1.99943	0.06885
1.96219	35.5458	1.97283	5.02681	2.00466	0.0297
1.96732	54.2976	1.97798	-1.56051	2.00989	0.09491
1.97244	65.4329	1.98314	2.10938	2.01513	0.06453
1.97756	73.0048	1.98829	2.11597	2.02036	0.1211
1.98269	80.1314	1.99344	1.38992	2.0256	0.05589
1.98781	83.2493	1.99859	1.39651	2.03083	0.1944
1.99293	88.5942	2.00374	1.40311	2.03606	0.1512
1.99806	91.712	2.00889	4.34034	2.0413	0.24705
2.00318	93.0483	2.01404	5.07959	2.04653	0.1863
2.0083	93.4937	2.01919	3.62088	2.05177	0.33885
2.01343	93.4937	2.02434	-0.76847	2.057	0.3726
2.01855	94.3845	2.02949	1.4361	2.06223	8.262
2.02367	97.9478	2.03465	2.90802	2.06747	7.803
2.0288	97.057	2.0398	2.91462	2.0727	5.6565
2.03392	94.3845	2.04495	1.4559	2.07794	3.375
2.03904	99.7294	2.0501	2.19515	2.08317	2.727
2.04417	103.293	2.05525	2.93441	2.0884	1.782
2.04929	101.511	2.0604	2.20835	2.09364	1.2771
2.05441	102.402	2.06555	1.48229	2.09887	0.7209
2.05954	103.293	2.0707	2.22155	2.10411	0.5508
2.06466	102.402	2.07585	4.42612	2.10934	0.32535
2.06978	102.402	2.081	0.03677	2.11458	0.2646
2.0749	102.402	2.08615	5.17197	2.11981	0.09491
2.08003	101.066	2.09131	-1.41534	2.12504	0.1431
2.08515	101.511	2.09646	5.91782	2.13028	0.1211
2.09027	100.62	2.10161	6.65708	2.13551	0.1512
2.0954	96.6115	2.10676	7.39634	2.14075	0.05589
2.10052	101.066	2.11191	8.13559	2.14598	0.1211
2.10564	101.066	2.11706	11.0728	2.15121	0.01674
2.11077	100.62	2.12221	19.8713	2.15645	0.10368
2.11589	97.057	2.12736	57.2434	2.16168	-0.02241
2.12101	101.066	2.13251	101.942	2.16692	0.11232
2.12614	101.511	2.13767	123.196	2.17215	-0.0006804
2.13126	99.284	2.14282	143.717	2.17738	0.02106
2.13638	94.8299	2.14797	158.376	2.18262	-0.03551
2.14151	101.956	2.15312	165.71	2.18785	0.01237
2.14663	100.175	2.15827	167.914	2.19309	-0.03551
2.15175	99.284	2.16342	169.386	2.19832	0.00802
2.15688	98.3932	2.16857	175.254	2.20356	-0.07452
2.162	98.8386	2.17372	175.993	2.20879	0.01237
2.16712	99.284	2.17887	176	2.21402	-0.0702
2.17225	97.057	2.18402	177.472	2.21926	0.01237
2.17737	97.5024	2.18918	177.478	2.22449	-0.0833
2.18249	97.9478	2.19433	176.02	2.22973	-0.00937
2.18762	97.5024	2.19948	178.224	2.23496	-0.11367
2.19274	95.7207	2.20463	178.231	2.24019	-0.05279
2.19786	96.1661	2.20978	179.703	2.24543	-0.19575
2.20299	94.8299	2.21493	178.977	2.25066	-0.2619
2.20811	94.8299	2.22008	178.983	2.2559	-8.559
2.21323	91.712	2.22523	180.455	2.26113	-6.2775
2.21835	93.4937	2.23038	179.729	2.26636	-5.535
2.22348	90.8212	2.23553	179.736	2.2716	-3.9285
2.2286	85.9217	2.24068	181.208	2.27683	-2.592
2.23372	86.8125	2.24584	180.482	2.28207	-1.3176
2.23885	85.0309	2.25099	179.023	2.2873	-0.7749
2.24397	54.743	2.25614	179.762	2.29253	-0.4401
2.24909	11.0038	2.26129	178.303	2.29777	-0.38745
2.25422	-6.18908	2.26644	179.043	2.303	-0.08762
2.25934	-17.9479	2.27159	180.515	2.30824	-0.06156
2.26446	-32.8691	2.27674	181.254	2.31347	-0.0006804
2.26959	-56.6095	2.28189	178.33	2.31871	-0.10503
2.27471	-61.0636	2.28704	176.871	2.32394	-0.12245
2.27983	-76.6529	2.2922	178.343	2.32917	-0.2349
2.28496	-81.9979	2.29735	177.617	2.33441	-0.13109
2.29008	-94.0239	2.3025	177.624	2.33964	-0.1566
2.2952	-101.15	2.30765	168.106	2.34488	-0.10935
2.30033	-105.159	2.3128	132.212	2.35011	-0.2187
2.30545	-108.722	2.31795	98.5163	2.35534	-0.12677
2.31057	-110.95	2.3231	73.6126	2.36058	-0.1917
2.3157	-110.95	2.32825	54.5701	2.36581	-0.14445
2.32082	-113.177	2.3334	31.8643	2.37105	-0.06588
2.32594	-112.731	2.33855	21.6137	2.37628	0.0297
2.33107	-112.731	2.3437	16.4917	2.38151	-0.01809
2.33619	-113.177	2.34886	14.3004	2.38675	0.05589
2.34131	-115.849	2.35401	13.5743	2.39198	-0.00502
2.34644	-112.286	2.35916	10.6503	2.39722	0.06453
2.35156	-113.622	2.36431	10.6569	2.40245	-0.05279
2.35668	-112.286	2.36946	9.93082	2.40768	0.08626
2.36181	-115.849	2.37461	9.93742	2.41292	-0.03983
2.36693	-111.84	2.37976	8.4787	2.41815	0.04712
2.37205	-111.84	2.38491	7.75265	2.42339	-0.00937
2.37717	-111.84	2.39006	8.4919	2.42862	0.05589
2.3823	-111.84	2.39522	7.03319	2.43386	-0.04846
2.38742	-110.504	2.40037	2.64384	2.43909	0.00367
2.39254	-108.722	2.40552	6.31373	2.44432	-0.01809
2.39767	-108.722	2.41067	4.12235	2.44956	0.14715
2.40279	-108.722	2.41582	9.25755	2.45479	0.06453
2.40791	-108.277	2.42097	2.67023	2.46003	-0.0006804
2.41304	-106.941	2.42612	1.94418	2.46526	0.0297
2.41816	-106.941	2.43127	1.95077	2.47049	0.04712
2.42328	-103.823	2.43642	1.95737	2.47573	0.06885
2.42841	-100.26	2.44157	1.23131	2.48096	0.05589
2.43353	-30.8648	2.44673	2.70323	2.4862	-0.00937
2.43865	11.8946	2.45188	3.44248	2.49143	0.07317
2.44378	26.6376	2.45703	2.71642	2.49666	0.04712
2.4489	40.8462	2.46218	4.18834	2.5019	0.08194
2.45402	51.6251	2.46733	4.19493	2.50713	-0.0006804
2.45915	62.315	2.47248	2.73622	2.51237	0.14715
2.46427	72.114	2.47763	2.01016	2.5176	0.13406
2.46939	76.1227	2.48278	2.74941	2.52284	0.16065
2.47452	81.4676	2.48793	2.02336	2.52807	0.10368
2.47964	87.7034	2.49308	2.02995	2.5333	0.1998
2.48476	91.712	2.49823	1.3039	2.53854	0.15525
2.48989	93.9391	2.50339	2.04315	2.54377	0.2781
2.49501	94.8299	2.50854	3.51506	2.54901	0.2781
2.50013	94.8299	2.51369	2.789	2.55424	0.43875
2.50526	94.8299	2.51884	7.9242	2.55947	8.37
2.51038	96.1661	2.52399	6.46549	2.56471	7.4925
2.5155	97.5024	2.52914	2.07614	2.56994	5.4
2.52063	97.9478	2.53429	2.8154	2.57518	3.213
2.52575	98.8386	2.53944	0.62403	2.58041	2.673
2.53087	100.62	2.54459	2.82859	2.58564	1.7685
2.53599	101.066	2.54975	5.03316	2.59088	1.1421
2.54112	101.956	2.5549	2.10913	2.59611	0.80325
2.54624	103.293	2.56005	3.58105	2.60135	0.48195
2.55136	101.066	2.5652	1.38967	2.60658	0.40365
2.55649	103.738	2.57035	4.3269	2.61181	0.16065
2.56161	103.293	2.5755	5.06616	2.61705	0.1512
2.56673	103.293	2.58065	2.87478	2.62228	0.07317
2.57186	102.847	2.5858	5.81201	2.62752	0.10368
2.57698	101.511	2.59095	7.28392	2.63275	0.09058
2.5821	102.402	2.5961	8.02318	2.63799	0.11664
2.58723	105.52	2.60126	3.63383	2.64322	0.13406
2.59235	101.511	2.60641	10.2343	2.64845	0.11664
2.59747	100.175	2.61156	23.4288	2.65369	-0.03983
2.6026	101.066	2.61671	61.5335	2.65892	0.02106
2.60772	108.638	2.62186	94.5097	2.66416	-0.00937
2.61284	101.511	2.62701	121.625	2.66939	0.09058
2.61797	101.956	2.63216	139.948	2.67462	-0.02673
2.62309	101.511	2.63731	153.875	2.67986	0.05589
2.62821	97.5024	2.64246	161.208	2.68509	-0.04414
2.63334	100.62	2.64761	165.61	2.69033	0.03416
2.63846	100.62	2.65277	169.28	2.69556	-0.05724
2.64358	100.175	2.65792	170.02	2.70079	-0.0006804
2.64871	99.284	2.66307	172.224	2.70603	-0.03983
2.65383	99.284	2.66822	173.696	2.71126	-0.01377
2.65895	99.7294	2.67337	174.435	2.7165	-0.0702
2.66408	97.9478	2.67852	172.244	2.72173	-0.0006804
2.6692	99.284	2.68367	178.112	2.72696	-0.135
2.67432	97.9478	2.68882	170.059	2.7322	-0.05279
2.67944	95.2753	2.69397	175.927	2.73743	-0.1485
2.68457	96.6115	2.69912	169.34	2.74267	-0.1836
2.68969	95.2753	2.70428	174.475	2.7479	-0.32265
2.69481	97.057	2.70943	175.214	2.75314	-9.4095
2.69994	92.1574	2.71458	175.953	2.75837	-5.7915
2.70506	93.0483	2.71973	181.089	2.7636	-4.32
2.71018	91.712	2.72488	176.699	2.76884	-2.8485
2.71531	89.9304	2.73003	175.241	2.77407	-1.701
2.72043	86.8125	2.73518	173.049	2.77931	-0.9747
2.72555	85.0309	2.74033	179.65	2.78454	-0.57915
2.73068	78.3497	2.74548	175.993	2.78977	-0.4617
2.7358	19.4665	2.75063	176.732	2.79501	-0.27405
2.74092	-0.75508	2.75578	175.274	2.80024	-0.17415
2.74605	-14.9636	2.76094	172.35	2.80548	-0.11367
2.75117	-24.9854	2.76609	177.485	2.81071	-0.1701
2.75629	-39.6839	2.77124	175.293	2.81594	-0.11367
2.76142	-53.0462	2.77639	175.3	2.82118	-0.2403
2.76654	-65.5177	2.78154	174.574	2.82641	-0.2187
2.77166	-77.0983	2.78669	173.848	2.83165	-0.2484
2.77679	-85.5611	2.79184	172.389	2.83688	-0.0702
2.78191	-94.0239	2.79699	173.128	2.84211	-0.17415
2.78703	-98.9234	2.80214	143.829	2.84735	-0.03551
2.79216	-102.041	2.8073	102.074	2.85258	-0.10935
2.79728	-103.823	2.81245	74.2394	2.85782	-0.05724
2.8024	-104.714	2.8176	48.603	2.86305	-0.06156
2.80753	-103.823	2.82275	31.0259	2.86829	0.01674
2.81265	-105.159	2.8279	21.5079	2.87352	-0.00937
2.81777	-105.159	2.83305	14.188	2.87875	0.06021
2.8229	-105.605	2.8382	14.1946	2.88399	0.01674
2.82802	-106.495	2.84335	11.2705	2.88922	0.06885
2.83314	-110.059	2.8485	11.2771	2.89446	-0.00937
2.83826	-101.596	2.85365	10.5511	2.89969	0.02106
2.84339	-104.714	2.85881	9.82501	2.90492	-0.02241
2.84851	-104.714	2.86396	9.09895	2.91016	0.12542
2.85363	-108.722	2.86911	10.5709	2.91539	-0.03551
2.85876	-105.605	2.87426	7.64683	2.92063	0.0428
2.86388	-105.159	2.87941	6.92077	2.92586	-0.05724
2.869	-104.268	2.88456	6.19471	2.93109	0.03416
2.87413	-105.605	2.88971	5.46865	2.93633	0.01237
2.87925	-103.823	2.89486	8.40588	2.94156	0.08626
2.88437	-97.1418	2.90001	2.55122	2.9468	-0.00937
2.8895	-100.705	2.90516	2.55782	2.95203	0.02538
2.89462	-103.823	2.91032	2.56442	2.95727	-0.01809
2.89974	-99.8143	2.91547	1.1057	2.9625	0.04712
2.90487	-98.9234	2.92062	1.84496	2.96773	-0.00937
2.90999	-98.0326	2.92577	7.71281	2.97297	0.0428
2.91511	-97.5872	2.93092	2.59081	2.9782	-0.03551
2.92024	-57.0549	2.93607	1.86475	2.98344	0.03848
2.92536	4.42059	2.94122	1.87135	2.98867	0.01674
2.93048	23.3416	2.94637	0.41264	2.9939	0.08626
2.93561	39.4209	2.95152	1.15189	2.99914	0.02538
2.94073	51.6251	2.95667	1.15849	3.00437	0.10368
2.94585	61.8696	2.96183	1.89775	3.00961	0.07763
2.95098	70.3324	2.96698	1.90434	3.01484	0.1431
2.9561	83.6947	2.97213	-1.01969	3.02007	0.09058
2.96122	82.8038	2.97728	0.45223	3.02531	0.1782
2.96635	87.7034	2.98243	1.92414	3.03054	0.1512
2.97147	91.712	2.98758	2.66339	3.03578	0.22545
2.97659	94.3845	2.99273	0.47202	3.04101	0.21195
2.98171	94.8299	2.99788	-0.25404	3.04624	0.25515
2.98684	94.8299	3.00303	2.68319	3.05148	0.2862
2.99196	95.2753	3.00818	2.68979	3.05671	7.3305
2.99708	96.6115	3.01334	6.35967	3.06195	7.236
3.00221	97.5024	3.01849	1.97033	3.06718	5.6565
3.00733	99.284	3.02364	3.44224	3.07242	3.5775
3.01245	99.7294	3.02879	6.37947	3.07765	3.186
3.01758	99.7294	3.03394	2.72278	3.08288	1.7145
3.0227	99.7294	3.03909	2.72938	3.08812	1.15965
3.02782	100.62	3.04424	2.00332	3.09335	0.79515
3.03295	102.402	3.04939	2.74257	3.09859	0.5427
3.03807	102.402	3.05454	2.74917	3.10382	0.3294
3.04319	101.956	3.05969	2.75577	3.10905	0.23895
3.04832	105.074	3.06485	0.5644	3.11429	0.14715
3.05344	101.511	3.07	4.23428	3.11952	0.11664
3.05856	100.175	3.07515	5.70619	3.12476	0.05589
3.06369	100.62	3.0803	5.71279	3.12999	0.07763
3.06881	101.066	3.08545	7.91736	3.13522	-0.0006804
3.07393	99.7294	3.0906	8.65662	3.14046	0.09491
3.07906	101.066	3.09575	9.39587	3.14569	0.04712
3.08418	100.62	3.1009	13.7984	3.15093	0.09936
3.0893	101.956	3.10605	47.5072	3.15616	0.03848
3.09443	101.066	3.1112	81.9487	3.16139	0.03848
3.09955	101.066	3.11636	112.727	3.16663	-0.01809
3.10467	98.8386	3.12151	133.248	3.17186	0.01237
3.1098	97.9478	3.12666	149.373	3.1771	-0.00502
3.11492	99.284	3.13181	158.904	3.18233	0.0428
3.12004	98.3932	3.13696	166.97	3.18757	-0.03105
3.12517	101.066	3.14211	169.174	3.1928	-0.0702
3.13029	90.8212	3.14726	171.379	3.19803	-0.03105
3.13541	98.8386	3.15241	168.455	3.20327	-0.00937
3.14053	97.5024	3.15756	172.858	3.2085	-0.0833
3.14566	97.9478	3.16271	174.329	3.21374	-0.01377
3.15078	97.057	3.16786	176.534	3.21897	-0.0833
3.1559	95.2753	3.17302	176.541	3.2242	0.01237
3.16103	97.5024	3.17817	176.547	3.22944	-0.05724
3.16615	95.2753	3.18332	177.287	3.23467	-0.07898
3.17127	94.8299	3.18847	178.758	3.23991	-0.22275
3.1764	94.8299	3.19362	169.973	3.24514	-7.3305
3.18152	94.3845	3.19877	180.237	3.25037	-7.047
3.18664	93.4937	3.20392	178.046	3.25561	-5.1975
3.19177	91.712	3.20907	178.785	3.26084	-4.401
3.19689	90.3758	3.21422	178.791	3.26608	-3.4155
3.20201	89.485	3.21937	178.798	3.27131	-2.457
3.20714	83.2493	3.22453	171.478	3.27655	-1.1826
3.21226	84.5855	3.22968	178.811	3.28178	-0.63585
3.21738	81.913	3.23483	172.957	3.28701	-0.4482
3.22251	21.7827	3.23998	178.092	3.29225	-0.3402
3.22763	-1.46773	3.24513	179.564	3.29748	-0.20115
3.23275	-17.1016	3.25028	178.838	3.30272	-0.09194
3.23788	-25.119	3.25543	177.379	3.30795	-0.09194
3.243	-39.0603	3.26058	179.583	3.31318	-0.11813
3.24812	-50.8192	3.26573	172.996	3.31842	-0.2052
3.25325	-64.1815	3.27089	174.468	3.32365	-0.2565
3.25837	-77.0983	3.27604	176.673	3.32889	-0.07898
3.26349	-85.5611	3.28119	174.481	3.33412	-0.10935
3.26862	-91.7969	3.28634	173.023	3.33935	-0.06588
3.27374	-97.5872	3.29149	148.851	3.34459	-0.13109
3.27886	-100.26	3.29664	104.899	3.34982	-0.09194
3.28399	-95.8056	3.30179	76.3316	3.35506	-0.12245
3.28911	-104.268	3.30694	58.0218	3.36029	-0.10071
3.29423	-108.722	3.31209	33.8507	3.36552	-0.0833
3.29935	-105.605	3.31724	21.4021	3.37076	0.03416
3.30448	-106.495	3.3224	16.2801	3.37599	-0.06156
3.3096	-106.495	3.32755	12.6234	3.38123	0.05144
3.31472	-101.15	3.3327	10.4321	3.38646	0.00367
3.31985	-106.495	3.33785	8.97334	3.3917	0.04712
3.32497	-105.159	3.343	8.24728	3.39693	0.00367
3.33009	-106.941	3.34815	7.52122	3.40216	0.03848
3.33522	-106.495	3.3533	8.26048	3.4074	-0.00502
3.34034	-105.159	3.35845	13.3957	3.41263	-0.10071
3.34546	-104.714	3.3636	7.54102	3.41787	-0.0006804
3.35059	-103.823	3.36875	-1.97693	3.4231	0.05144
3.35571	-102.932	3.37391	9.01953	3.42833	0.0428
3.36083	-103.378	3.37906	3.16487	3.43357	-0.0833
3.36596	-98.0326	3.38421	3.17147	3.4388	0.00802
3.37108	-102.487	3.38936	3.17806	3.44404	0.07317
3.3762	-102.487	3.39451	1.71935	3.44927	0.00802
3.38133	-101.15	3.39966	0.26063	3.4545	0.12973
3.38645	-98.9234	3.40481	1.73255	3.45974	0.01237
3.39157	-98.478	3.40996	-0.45883	3.46497	0.0297
3.3967	-96.6964	3.41511	0.28043	3.47021	0.03416
3.40182	-94.4693	3.42026	-1.91094	3.47544	0.0297
3.40694	-19.106	3.42542	1.75894	3.48067	0.03848
3.41207	9.89022	3.43057	-1.16509	3.48591	0.09491
3.41719	26.6376	3.43572	1.03948	3.49114	0.09491
3.42231	38.2628	3.44087	--	3.49638	-0.00502
3.42744	50.2889	3.44602	2.51799	3.50161	0.02106
3.43256	61.8696	3.45117	-6.2673	3.50685	0.12542
3.43768	70.7778	3.45632	0.33321	3.51208	0.09491
3.4428	78.3497	3.46147	1.07247	3.51731	0.11664
3.44793	83.6947	3.46662	1.81173	3.52255	0.1647
3.45305	89.0396	3.47177	1.81832	3.52778	0.1944
3.45817	92.1574	3.47693	1.09227	3.53302	0.20385
3.4633	95.7207	3.48208	1.83152	3.53825	0.18225
3.46842	97.5024	3.48723	2.57078	3.54348	0.28215
3.47354	96.6115	3.49238	5.508	3.54872	0.40365
3.47867	97.057	3.49753	1.85132	3.55395	8.3025
3.48379	98.3932	3.50268	1.12526	3.55919	7.209
3.48891	100.175	3.50783	1.86451	3.56442	5.616
3.49404	101.956	3.51298	-1.05952	3.56965	3.672
3.49916	102.847	3.51813	1.14505	3.57489	2.7405
3.50428	103.293	3.52328	-1.04632	3.58012	1.7145
3.50941	103.738	3.52844	3.35622	3.58536	1.17315
3.51453	104.629	3.53359	1.16485	3.59059	0.8208
3.51965	104.629	3.53874	4.10207	3.59583	0.5427
3.52478	104.629	3.54389	-1.01993	3.60106	0.39555
3.5299	104.184	3.54904	4.11527	3.60629	0.1998
3.53502	104.184	3.55419	7.0525	3.61153	0.11232
3.54015	103.293	3.55934	4.86112	3.61676	0.19035
3.54527	101.066	3.56449	4.13506	3.622	0.08194
3.55039	102.847	3.56964	3.40901	3.62723	0.05589
3.55552	106.411	3.57479	5.61358	3.63246	0.11664
3.56064	104.184	3.57994	7.81815	3.6377	0.09058
3.56576	103.293	3.5851	9.29006	3.64293	0.09058
3.57089	108.192	3.59025	12.2273	3.64817	0.05589
3.57601	102.402	3.5954	47.4014	3.6534	0.05589
3.58113	103.738	3.60055	80.3776	3.65863	0.03416
3.58626	101.511	3.6057	109.69	3.66387	0.03848
3.59138	101.511	3.61085	132.409	3.6691	0.04712
3.5965	101.956	3.616	149.267	3.67434	-0.00937
3.60162	101.511	3.62115	158.798	3.67957	0.0428
3.60675	101.511	3.6263	163.933	3.6848	0.01237
3.61187	102.847	3.63145	167.603	3.69004	-0.02241
3.61699	100.62	3.63661	171.273	3.69527	-0.04846
3.62212	100.175	3.64176	172.745	3.70051	-0.05279
3.62724	99.284	3.64691	175.682	3.70574	-0.1566
3.63236	99.284	3.65206	171.293	3.71098	-0.04414
3.63749	98.8386	3.65721	175.696	3.71621	-0.04414
3.64261	91.2666	3.66236	174.237	3.72144	-0.08762
3.64773	98.3932	3.66751	176.441	3.72668	-0.00937
3.65286	97.9478	3.67266	177.181	3.73191	-0.12245
3.65798	97.5024	3.67781	174.989	3.73715	-0.15255
3.6631	96.6115	3.68297	175.729	3.74238	-3.9825
3.66823	95.7207	3.68812	172.072	3.74761	-7.884
3.67335	96.6115	3.69327	177.207	3.75285	-5.8455
3.67847	94.3845	3.69842	177.214	3.75808	-4.617
3.6836	92.6029	3.70357	177.22	3.76332	-3.483
3.68872	91.2666	3.70872	175.029	3.76855	-2.5515
3.69384	89.0396	3.71387	177.233	3.77378	-1.33515
3.69897	86.3671	3.71902	179.438	3.77902	-0.7047
3.70409	81.913	3.72417	180.91	3.78425	-0.50085
3.70921	19.4665	3.72932	178.719	3.78949	-0.38745
3.71434	-0.04242	3.73447	176.527	3.79472	-0.2403
3.71946	-15.4982	3.73963	179.464	3.79995	-0.1485
3.72458	-26.4107	3.74478	180.204	3.80519	-0.10503
3.72971	-39.194	3.74993	175.814	3.81042	-0.18765
3.73483	-53.0462	3.75508	175.088	3.81566	-0.2133
3.73995	-65.0723	3.76023	179.491	3.82089	-0.20115
3.74508	-77.9892	3.76538	172.171	3.82613	-0.15255
3.7502	-86.8974	3.77053	173.643	3.83136	-0.14445
3.75532	-94.4693	3.77568	171.451	3.83659	-0.07452
3.76044	-99.8143	3.78083	135.558	3.84183	-0.1404
3.76557	-102.932	3.78599	100.397	3.84706	-0.1566
3.77069	-104.714	3.79114	71.0972	3.8523	-0.07898
3.77581	-106.941	3.79629	49.1241	3.85753	-0.03983
3.78094	-105.159	3.80144	31.5469	3.86276	-0.03983
3.78606	-103.378	3.80659	18.3657	3.868	-0.00937
3.79118	-107.386	3.81174	12.511	3.87323	0.02106
3.79631	-99.8143	3.81689	11.0523	3.87847	0.05589
3.80143	-107.386	3.82204	10.3262	3.8837	0.0297
3.80655	-107.386	3.82719	8.86752	3.88893	0.01674
3.81168	-108.722	3.83234	6.67615	3.89417	0.06453
3.8168	-106.941	3.8375	5.95009	3.8994	-0.00937
3.82192	-107.386	3.84265	5.22403	3.90464	0.02538
3.82705	-106.941	3.8478	5.23063	3.90987	-0.03105
3.83217	-106.941	3.85295	4.50457	3.9151	0.00802
3.83729	-106.495	3.8581	3.77851	3.92034	0.0297
3.84242	-105.605	3.86325	3.05245	3.92557	0.06885
3.84754	-104.268	3.8684	1.59374	3.93081	0.02106
3.85266	-105.159	3.87355	2.33299	3.93604	-0.03551
3.85779	-102.487	3.8787	0.87428	3.94128	-0.03105
3.86291	-103.378	3.88385	0.14822	3.94651	0.00367
3.86803	-111.395	3.88901	0.15482	3.95174	-0.1404
3.87316	-101.596	3.89416	-0.57124	3.95698	-0.01809
3.87828	-100.26	3.89931	0.16801	3.96221	0.04712
3.8834	-98.9234	3.90446	--	3.96745	0.1431
3.88853	-99.3688	3.90961	0.91387	3.97268	0.03848
3.89365	-37.1896	3.91476	-2.74282	3.97791	0.00367
3.89877	5.56707	3.91991	0.92706	3.98315	0.05589
3.90389	23.0744	3.92506	0.93366	3.98838	-0.11367
3.90902	35.8131	3.93021	-1.25771	3.99362	0.08194
3.91414	47.7501	3.93536	-0.51845	3.99885	0.05589
3.91926	59.6425	3.94052	0.95346	4.00408	0.09491
3.92439	71.2232	3.94567	4.62334	4.00932	0.07763
3.92951	76.5681	3.95082	--	4.01455	0.108
3.93463	81.4676	3.95597	0.97325	4.01979	0.21735
3.93976	86.3671	3.96112	-2.68343	4.02502	0.2781
3.94488	91.2666	3.96627	-1.94418	4.03026	0.1998
3.95	93.4937	3.97142	-1.20492	4.03549	0.08626
3.95513	95.2753	3.97657	0.99965	4.04072	0.26055
3.96025	94.8299	3.98172	0.27359	4.04596	0.3726
3.96537	93.9391	3.98687	1.7455	4.05119	6.237
3.9705	94.8299	3.99202	0.28678	4.05643	7.6815
3.97562	97.057	3.99718	-0.43927	4.06166	5.6565
3.98074	98.3932	4.00233	-0.43268	4.06689	3.861
3.98587	99.284	4.00748	1.77189	4.07213	3.0645
3.99099	99.7294	4.01263	1.04583	4.07736	1.7955
3.99611	101.511	4.01778	1.05243	4.0826	1.377
4.00124	101.956	4.02293	0.32637	4.08783	0.999
4.00636	100.62	4.02808	1.06563	4.09306	0.6345
4.01148	101.511	4.03323	1.80489	4.0983	0.41175
4.01661	101.511	4.03838	1.81148	4.10353	0.2646
4.02173	99.284	4.04354	2.55074	4.10877	0.4077
4.02685	101.066	4.04869	4.02265	4.114	0.1211
4.03198	103.738	4.05384	3.29659	4.11923	0.10368
4.0371	100.175	4.05899	3.30319	4.12447	0.10368
4.04222	100.175	4.06414	6.24042	4.1297	0.10368
4.04735	99.7294	4.06929	4.7817	4.13494	0.10368
4.05247	91.2666	4.07444	6.98627	4.14017	0.08626
4.05759	99.7294	4.07959	8.45818	4.14541	0.13406
4.06271	98.3932	4.08474	38.5037	4.15064	0.04712
4.06784	98.8386	4.08989	76.6085	4.15587	0.02106
4.07296	101.511	4.09505	109.585	4.16111	0.05589
4.07808	99.284	4.1002	132.304	4.16634	-0.07452
4.08321	95.2753	4.10535	149.894	4.17158	0.02538
4.08833	97.9478	4.1105	160.158	4.17681	-0.26595
4.09345	98.3932	4.11565	165.293	4.18204	-0.01377
4.09858	98.8386	4.1208	168.23	4.18728	-0.02673
4.1037	98.3932	4.12595	171.167	4.19251	-0.14445
4.10882	98.3932	4.1311	172.639	4.19775	-0.3348
4.11395	98.3932	4.13625	174.111	4.20298	0.05589
4.11907	97.5024	4.1414	170.455	4.20821	0.06453
4.12419	96.6115	4.14656	172.659	4.21345	-0.135
4.12932	95.7207	4.15171	175.596	4.21868	-0.02673
4.13444	95.7207	4.15686	178.534	4.22392	-0.03105
4.13956	95.2753	4.16201	175.61	4.22915	-0.11367
4.14469	95.7207	4.16716	177.814	4.23438	-0.1701
4.14981	95.2753	4.17231	177.821	4.23962	-0.45765
4.15493	97.5024	4.17746	176.362	4.24485	-8.235
4.16006	93.4937	4.18261	176.369	4.25009	-7.0065
4.16518	87.7034	4.18776	177.108	4.25532	-5.292
4.1703	90.8212	4.19291	179.312	4.26056	-3.9825
4.17543	97.057	4.19807	176.388	4.26579	-2.727
4.18055	87.2579	4.20322	179.326	4.27102	-1.7955
4.18567	85.9217	4.20837	177.134	4.27626	-0.8046
4.1908	83.2493	4.21352	176.408	4.28149	-0.53055
4.19592	29.5328	4.21867	177.88	4.28673	-0.45225
4.20104	4.70565	4.22382	174.956	4.29196	-0.2619
4.20616	-10.9104	4.22897	173.497	4.29719	-0.15255
4.21129	-20.5313	4.23412	175.702	4.30243	-0.135
4.21641	-34.0272	4.23927	177.907	4.30766	-0.05724
4.22153	-50.3738	4.24442	175.715	4.3129	-0.17415
4.22666	-62.8452	4.24958	174.256	4.31813	-0.17415
4.23178	-73.9805	4.25473	177.926	4.32336	-0.33075
4.2369	-85.5611	4.25988	177.933	4.3286	-0.01377
4.24203	-94.9147	4.26503	175.009	4.33383	-0.12245
4.24715	-98.0326	4.27018	163.293	4.33907	-0.10935
4.25227	-101.596	4.27533	120.805	4.3443	-0.10503
4.2574	-105.605	4.28048	87.1098	4.34954	-0.09194
4.26252	-107.386	4.28563	60.0081	4.35477	-0.12677
4.26764	-106.05	4.29078	37.3023	4.36	-0.04414
4.27277	-110.059	4.29593	23.3884	4.36524	-0.03105
4.27789	-108.277	4.30109	16.8011	4.37047	0.06885
4.28301	-106.05	4.30624	10.9465	4.37571	0.11664
4.28814	-108.277	4.31139	7.28979	4.38094	0.05144
4.29326	-110.504	4.31654	8.02905	4.38617	0.00367
4.29838	-107.832	4.32169	5.83768	4.39141	-0.2916
4.30351	-106.941	4.32684	5.11162	4.39664	-0.02673
4.30863	-110.95	4.33199	4.38556	4.40188	0.00802
4.31375	-107.386	4.33714	4.39216	4.40711	-0.00502
4.31888	-109.168	4.34229	4.39876	4.41234	0.03416
4.324	-106.05	4.34744	3.6727	4.41758	-0.04846
4.32912	-105.159	4.3526	2.21398	4.42281	0.01237
4.33425	-106.495	4.35775	1.48792	4.42805	-0.01377
4.33937	-110.95	4.3629	0.02921	4.43328	0.02538
4.34449	-104.714	4.36805	0.76846	4.43851	0.13406
4.34962	-106.05	4.3732	0.0424	4.44375	0.09058
4.35474	-103.823	4.37835	-0.68365	4.44898	-0.03105
4.35986	-96.6964	4.3835	0.0556	4.45422	-0.01377
4.36498	-101.596	4.38865	-1.40312	4.45945	0.108
4.37011	-100.26	4.3938	0.80145	4.46469	0.07317
4.37523	-98.478	4.39895	-1.38992	4.46992	-0.10503
4.38035	-96.6964	4.40411	3.01262	4.47515	0.08626
4.38548	-8.0598	4.40926	-1.37672	4.48039	-0.07452
4.3906	20.1792	4.41441	0.09519	4.48562	0.1728
4.39572	32.8288	4.41956	-0.63087	4.49086	0.06453
4.40085	45.4339	4.42471	3.77167	4.49609	0.10368
4.40597	59.1971	4.42986	0.84764	4.50132	0.05144
4.41109	68.1053	4.43501	0.12158	4.50656	0.09936
4.41622	74.341	4.44016	1.5935	4.51179	0.06021
4.42134	79.2406	4.44531	-1.33053	4.51703	0.1782
4.42646	84.5855	4.45046	-2.05659	4.52226	0.11664
4.43159	91.2666	4.45562	-0.58468	4.52749	0.23895
4.43671	91.2666	4.46077	-1.31074	4.53273	0.1998
4.44183	92.1574	4.46592	3.82446	4.53796	0.3213
4.44696	92.1574	4.47107	-1.29754	4.5432	0.36045
4.45208	92.6029	4.47622	-0.55829	4.54843	5.427
4.4572	93.9391	4.48137	--	4.55366	8.505
4.46233	95.7207	4.48652	0.18757	4.5589	6.345
4.46745	96.6115	4.49167	-2.73646	4.56413	4.2525
4.47257	97.9478	4.49682	-1.26455	4.56937	3.105
4.4777	99.7294	4.50197	-0.52529	4.5746	1.836
4.48282	100.62	4.50713	0.21396	4.57984	1.2258
4.48794	104.184	4.51228	6.81447	4.58507	0.5859
4.49307	101.511	4.51743	1.69247	4.5903	0.58995
4.49819	101.956	4.52258	-0.4989	4.59554	0.378
4.50331	102.847	4.52773	0.97301	4.60077	0.22545
4.50844	101.511	4.53288	0.97961	4.60601	0.12973
4.51356	102.402	4.53803	1.71886	4.61124	0.16065
4.51868	101.066	4.54318	4.65609	4.61647	0.06885
4.5238	100.62	4.54833	0.9994	4.62171	0.13905
4.52893	101.066	4.55348	6.86726	4.62694	0.2079
4.53405	100.175	4.55863	5.40854	4.63218	0.15525
4.53917	100.175	4.56379	5.41514	4.63741	0.21195
4.5443	97.057	4.56894	8.35237	4.64264	0.06453
4.54942	99.284	4.57409	30.3387	4.64788	-0.03983
4.55454	97.057	4.57924	68.4434	4.65311	0.06021
4.55967	99.7294	4.58439	99.2216	4.65835	-0.04414
4.56479	102.402	4.58954	127.802	4.66358	0.08626
4.56991	99.284	4.59469	143.927	4.66882	0.02106
4.57504	95.2753	4.59984	155.656	4.67405	0.0297
4.58016	95.2753	4.60499	162.989	4.67928	-0.06156
4.58528	97.5024	4.61014	167.392	4.68452	0.0297
4.59041	98.8386	4.6153	170.329	4.68975	-0.00937
4.59553	95.2753	4.62045	172.534	4.69499	-0.01809
4.60065	98.3932	4.6256	173.273	4.70022	-0.06588
4.60578	93.0483	4.63075	175.477	4.70545	0.00802
4.6109	97.057	4.6359	176.217	4.71069	0.00802
4.61602	89.9304	4.64105	176.223	4.71592	-0.01809
4.62115	96.1661	4.6462	175.497	4.72116	-0.1701
4.62627	93.0483	4.65135	176.969	4.72639	-0.2187
4.63139	96.6115	4.6565	173.312	4.73162	-0.15255
4.63652	95.2753	4.66166	176.982	4.73686	-0.2403
4.64164	93.9391	4.66681	175.524	4.74209	-8.5185
4.64676	93.0483	4.67196	176.995	4.74733	-7.776
4.65189	92.1574	4.67711	178.467	4.75256	-5.184
4.65701	90.3758	4.68226	177.009	4.75779	-4.1175
4.66213	91.2666	4.68741	177.015	4.76303	-2.8215
4.66725	86.8125	4.69256	177.022	4.76826	-1.566
4.67238	84.5855	4.69771	177.028	4.7735	-1.09215
4.6775	80.5768	4.70286	177.035	4.77873	-0.5265
4.68262	26.2368	4.70801	182.17	4.78397	-0.3132
4.68775	2.26926	4.71317	175.583	4.7892	-0.20115
4.69287	-13.3602	4.71832	174.857	4.79443	-0.15255
4.69799	-25.5644	4.72347	177.061	4.79967	-0.08762
4.70312	-40.5747	4.72862	174.137	4.8049	-0.1485
4.70824	-53.4916	4.73377	175.609	4.81014	-0.1485
4.71336	-65.9631	4.73892	173.418	4.81537	-0.27945
4.71849	-78.88	4.74407	177.82	4.8206	-0.1485
4.72361	-90.0152	4.74922	174.896	4.82584	-0.1701
4.72873	-98.9234	4.75437	171.972	4.83107	-0.15255
4.73386	-106.495	4.75952	145.603	4.83631	-0.11367
4.73898	-110.059	4.76467	106.046	4.84154	-0.09194
4.7441	-111.84	4.76983	76.0142	4.84677	-0.10503
4.74923	-112.731	4.77498	56.239	4.85201	0.00802
4.75435	-111.84	4.78013	36.4639	4.85724	-0.04414
4.75947	-113.622	4.78528	23.2826	4.86248	0.06453
4.7646	-114.958	4.79043	15.23	4.86771	-0.12677
4.76972	-112.286	4.79558	10.108	4.87294	0.06453
4.77484	-113.622	4.80073	10.1146	4.87818	-0.01809
4.77997	-114.067	4.80588	9.38855	4.88341	0.11232
4.78509	-113.622	4.81103	7.19718	4.88865	-0.1566
4.79021	-115.404	4.81618	6.47112	4.89388	-0.11367
4.79534	-112.731	4.82134	6.47772	4.89912	-0.04846
4.80046	-116.74	4.82649	7.21697	4.90435	0.0428
4.80558	-113.177	4.83164	5.0256	4.90958	-0.1701
4.81071	-114.067	4.83679	5.0322	4.91482	0.06021
4.81583	-113.622	4.84194	2.84082	4.92005	-0.1404
4.82095	-111.84	4.84709	2.84742	4.92529	0.03848
4.82607	-111.395	4.85224	0.65605	4.93052	-0.17955
4.8312	-116.74	4.85739	1.3953	4.93575	0.07763
4.83632	-110.95	4.86254	-0.06341	4.94099	-0.3402
4.84144	-110.059	4.86769	2.14116	4.94622	-0.01377
4.84657	-108.277	4.87285	1.4151	4.95146	-0.03551
4.85169	-107.832	4.878	1.4217	4.95669	0.12542
4.85681	-109.168	4.88315	-0.03702	4.96192	-0.01377
4.86194	-104.268	4.8883	-1.49573	4.96716	0.12973
4.86706	-57.5003	4.89345	2.17415	4.97239	-0.07452
4.87218	-6.90173	4.8986	1.44809	4.97763	0.16875
4.87731	16.0369	4.90375	1.45469	4.98286	-0.1836
4.88243	30.8245	4.9089	-0.73668	4.98809	0.09491
4.88755	44.454	4.91405	-0.73008	4.99333	0.01674
4.89268	55.6338	4.9192	2.20714	4.99856	0.09491
4.8978	67.6599	4.92436	0.01577	5.0038	0.01237
4.90292	74.341	4.92951	5.15097	5.00903	0.19035
4.90805	79.2406	4.93466	--	5.01427	0.108
4.91317	85.4763	4.93981	--	5.0195	0.243
4.91829	93.9391	4.94496	-3.62112	5.02473	0.14715
4.92342	93.4937	4.95011	-2.88187	5.02997	0.3294
4.92854	95.7207	4.95526	0.05536	5.0352	0.2079
4.93366	95.7207	4.96041	0.79461	5.04044	0.40365
4.93879	95.2753	4.96556	0.06856	5.04567	-0.00937
4.94391	96.1661	4.97072	1.54047	5.0509	8.127
4.94903	97.9478	4.97587	-0.6509	5.05614	6.8445
4.95416	98.8386	4.98102	-1.37696	5.06137	5.022
4.95928	99.7294	4.98617	1.56026	5.06661	3.6045
4.9644	101.511	4.99132	0.8342	5.07184	2.565
4.96952	101.956	4.99647	0.8408	5.07707	1.404
4.97465	103.293	5.00162	1.58006	5.08231	1.0422
4.97977	104.629	5.00677	1.58666	5.08754	0.77355
4.98489	105.52	5.01192	1.59325	5.09278	0.46035
4.99002	105.074	5.01707	5.26314	5.09801	0.351
4.99514	103.738	5.02222	2.33911	5.10325	0.243
5.00026	105.965	5.02738	-0.58492	5.10848	0.06885
5.00539	105.52	5.03253	3.08496	5.11371	0.0297
5.01051	103.293	5.03768	3.82422	5.11895	0.0297
5.01563	101.511	5.04283	3.83082	5.12418	0.10368
5.02076	103.738	5.04798	2.3721	5.12942	0.26055
5.02588	103.738	5.05313	7.5073	5.13465	-0.0006804
5.031	102.847	5.05828	8.24655	5.13988	0.243
5.03613	102.402	5.06343	30.9655	5.14512	0.11232
5.04125	102.402	5.06858	70.5356	5.15035	0.00802
5.04637	100.175	5.07374	102.779	5.15559	0.08626
5.0515	106.411	5.07889	126.231	5.16082	-0.04414
5.05662	101.956	5.08404	145.286	5.16605	0.05144
5.06174	103.293	5.08919	154.085	5.17129	-0.08762
5.06687	101.066	5.09434	165.081	5.17652	0.05589
5.07199	102.847	5.09949	162.157	5.18176	-0.06588
5.07711	100.175	5.10464	172.421	5.18699	-0.0006804
5.08224	101.956	5.10979	174.626	5.19222	0.108
5.08736	102.402	5.11494	175.365	5.19746	0.03416
5.09248	100.62	5.12009	175.372	5.20269	0.09491
5.09761	99.7294	5.12525	176.843	5.20793	0.05144
5.10273	100.62	5.1304	179.048	5.21316	-0.10935
5.10785	101.511	5.13555	176.124	5.2184	-0.1404
5.11298	100.62	5.1407	177.596	5.22363	-0.12245
5.1181	105.074	5.14585	176.87	5.22886	-0.06156
5.12322	98.8386	5.151	175.411	5.2341	-0.2565
5.12834	99.284	5.15615	176.15	5.23933	-8.5725
5.13347	95.2753	5.1613	179.088	5.24457	-7.1415
5.13859	95.7207	5.16645	177.629	5.2498	-4.698
5.14371	93.9391	5.1716	179.101	5.25503	-3.888
5.14884	93.0483	5.17676	178.375	5.26027	-2.6055
5.15396	90.8212	5.18191	179.114	5.2655	-1.7415
5.15908	89.9304	5.18706	181.319	5.27074	-0.63585
5.16421	84.1401	5.19221	179.127	5.27597	-0.53055
5.16933	41.4252	5.19736	179.866	5.2812	-0.28755
5.17445	10.1575	5.20251	179.14	5.28644	-0.33075
5.17958	-5.61005	5.20766	179.88	5.29167	-0.10503
5.1847	-18.8387	5.21281	177.688	5.29691	-0.16605
5.18982	-28.5487	5.21796	176.23	5.30214	-0.01809
5.19495	-45.9196	5.22311	177.701	5.30737	-0.1404
5.20007	-59.282	5.22827	178.441	5.31261	-0.1404
5.20519	-73.9805	5.23342	180.645	5.31784	-0.2349
5.21032	-82.4433	5.23857	175.523	5.32308	-0.15255
5.21544	-92.6877	5.24372	174.797	5.32831	-0.2052
5.22056	-98.9234	5.24887	171.141	5.33355	-0.0833
5.22569	-102.041	5.25402	124.257	5.33878	-0.09626
5.23081	-104.268	5.25917	89.0962	5.34401	-0.0006804
5.23593	-105.605	5.26432	63.4598	5.34925	-0.10935
5.24106	-108.277	5.26947	40.754	5.35448	0.04712
5.24618	-106.941	5.27462	25.3748	5.35972	-0.04846
5.2513	-105.159	5.27978	18.0548	5.36495	0.1647
5.25643	-107.386	5.28493	14.3981	5.37018	-0.02673
5.26155	-104.714	5.29008	12.2068	5.37542	0.1647
5.26667	-106.495	5.29523	9.28273	5.38065	-0.04414
5.2718	-107.832	5.30038	9.28933	5.38589	0.07763
5.27692	-106.495	5.30553	5.63264	5.39112	-0.12677
5.28204	-106.941	5.31068	7.10456	5.39635	0.06453
5.28716	-106.495	5.31583	3.44787	5.40159	0.06021
5.29229	-106.05	5.32098	7.85041	5.40682	0.08194
5.29741	-103.378	5.32613	-0.93488	5.41206	-0.00937
5.30253	-109.168	5.33129	7.13095	5.41729	0.108
5.30766	-104.268	5.33644	3.47426	5.42253	-0.07452
5.31278	-107.832	5.34159	3.48086	5.42776	0.10368
5.3179	-104.714	5.34674	2.7548	5.43299	-0.06588
5.32303	-104.268	5.35189	2.7614	5.43823	0.13406
5.32815	-102.932	5.35704	0.57003	5.44346	-0.03551
5.33327	-99.3688	5.36219	0.57663	5.4487	0.10368
5.3384	-100.705	5.36734	-0.14943	5.45393	-0.03983
5.34352	-98.9234	5.37249	0.58982	5.45916	0.11232
5.34864	-96.251	5.37764	-0.13623	5.4644	-0.03105
5.35377	-99.8143	5.38279	1.33568	5.46963	0.03416
5.35889	-5.20918	5.38795	-0.12304	5.47487	-0.03983
5.36401	19.7783	5.3931	0.61622	5.4801	0.02106
5.36914	32.9625	5.39825	-0.8425	5.48533	-0.07898
5.37426	44.7213	5.4034	0.62941	5.49057	0.1782
5.37938	56.5247	5.40855	7.96258	5.4958	-0.01809
5.38451	66.7691	5.4137	4.3059	5.50104	0.1512
5.38963	72.114	5.41885	1.38187	5.50627	-0.0006804
5.39475	76.5681	5.424	1.38846	5.5115	0.18225
5.39988	82.3584	5.42915	--	5.51674	0.07763
5.405	86.8125	5.43431	0.669	5.52197	0.23355
5.41012	90.8212	5.43946	-8.11628	5.52721	0.11664
5.41525	91.712	5.44461	-1.51577	5.53244	0.3294
5.42037	93.0483	5.44976	0.6888	5.53768	0.1944
5.42549	92.1574	5.45491	-1.50257	5.54291	0.4509
5.43061	93.4937	5.46006	1.43465	5.54814	9.0045
5.43574	90.8212	5.46521	0.70859	5.55338	6.426
5.44086	97.057	5.47036	6.57645	5.55861	4.5225
5.44598	97.5024	5.47551	0.72179	5.56385	3.6585
5.45111	98.3932	5.48066	1.46105	5.56908	2.2005
5.45623	99.284	5.48582	1.46764	5.57431	1.485
5.46135	100.175	5.49097	0.00893	5.57955	0.891
5.46648	100.62	5.49612	1.48084	5.58478	0.76005
5.4716	101.066	5.50127	-1.44319	5.59002	0.38205
5.47672	101.066	5.50642	2.22669	5.59525	0.39015
5.48185	101.066	5.51157	4.43126	5.60048	0.13905
5.48697	100.175	5.51672	3.70521	5.60572	0.39555
5.49209	100.175	5.52187	2.97915	5.61095	-0.01377
5.49722	94.8299	5.52702	4.45106	5.61619	0.36045
5.50234	100.62	5.53217	5.92297	5.62142	0.04712
5.50746	98.3932	5.53733	6.66223	5.62665	0.04712
5.51259	102.402	5.54248	7.40148	5.63189	0.02106
5.51771	98.8386	5.54763	10.3387	5.63712	0.05589
5.52283	99.284	5.55278	28.6617	5.64236	-0.03551
5.52796	98.3932	5.55793	66.0338	5.64759	0.08194
5.53308	97.5024	5.56308	98.2773	5.65283	0.00802
5.5382	97.5024	5.56823	121.729	5.65806	0.08194
5.54333	97.5024	5.57338	137.854	5.66329	-0.07452
5.54845	97.9478	5.57853	153.246	5.66853	0.14715
5.55357	97.057	5.58368	161.312	5.67376	-0.08762
5.5587	99.7294	5.58883	164.249	5.679	0.06885
5.56382	93.4937	5.59399	167.919	5.68423	-0.10503
5.56894	97.057	5.59914	167.193	5.68946	0.11232
5.57407	95.2753	5.60429	171.596	5.6947	-0.10503
5.57919	98.3932	5.60944	172.335	5.69993	0.10368
5.58431	95.7207	5.61459	172.342	5.70517	-0.09194
5.58943	89.0396	5.61974	173.081	5.7104	0.0428
5.59456	95.7207	5.62489	174.553	5.71563	-0.162
5.59968	94.8299	5.63004	167.966	5.72087	-0.07452
5.6048	90.3758	5.63519	175.299	5.7261	-0.22275
5.60993	94.3845	5.64034	175.305	5.73134	-0.03551
5.61505	92.6029	5.6455	173.847	5.73657	-6.9795
5.62017	92.6029	5.65065	174.586	5.7418	-8.019
5.6253	91.2666	5.6558	171.662	5.74704	-5.5485
5.63042	89.0396	5.66095	177.53	5.75227	-4.752
5.63554	89.485	5.6661	171.675	5.75751	-3.375
5.64067	88.1488	5.67125	179.008	5.76274	-2.1735
5.64579	85.0309	5.6764	178.282	5.76798	-1.1394
5.65091	84.5855	5.68155	175.358	5.77321	-0.47925
5.65604	46.1466	5.6867	175.365	5.77844	-0.4833
5.66116	18.7539	5.69186	176.104	5.78368	-0.2268
5.66628	-5.92183	5.69701	174.645	5.78891	-0.27
5.67141	-18.6606	5.70216	177.582	5.79415	-0.03551
5.67653	-31.4438	5.70731	173.926	5.79938	-0.11367
5.68165	-45.0288	5.71246	174.665	5.80461	0.06885
5.68678	-57.0549	5.71761	171.008	5.80985	-0.26595
5.6919	-69.081	5.72276	171.748	5.81508	-0.0833
5.69702	-79.3254	5.72791	172.487	5.82032	-0.2619
5.70215	-88.679	5.73306	171.761	5.82555	-0.07898
5.70727	-95.3602	5.73821	175.431	5.83078	-0.24435
5.71239	-99.3688	5.74336	135.141	5.83602	-0.11367
5.71752	-101.15	5.74852	97.0496	5.84125	-0.17415
5.72264	-102.932	5.75367	73.6111	5.84649	0.06453
5.72776	-103.378	5.75882	46.5094	5.85172	-0.09194
5.73289	-102.487	5.76397	28.9323	5.85696	0.09936
5.73801	-102.932	5.76912	15.751	5.86219	-0.0702
5.74313	-103.823	5.77427	12.827	5.86742	0.10368
5.74825	-103.823	5.77942	12.1009	5.87266	-0.02673
5.75338	-104.268	5.78457	10.6422	5.87789	0.12542
5.7585	-104.268	5.78972	7.7182	5.88313	-0.05279
5.76362	-102.041	5.79488	7.7248	5.88836	0.09936
5.76875	-104.268	5.80003	6.99874	5.89359	-0.05279
5.77387	-104.714	5.80518	5.54003	5.89883	0.01237
5.77899	-106.05	5.81033	5.54662	5.90406	-0.07452
5.78412	-107.832	5.81548	8.48385	5.9093	0.06885
5.78924	-110.504	5.82063	4.09451	5.91453	-0.08762
5.79436	-111.395	5.82578	1.90313	5.91976	0.09058
5.79949	-113.177	5.83093	1.17708	5.925	-0.01377
5.80461	-110.95	5.83608	2.64899	5.93023	0.1211
5.80973	-112.286	5.84123	1.92293	5.93547	-0.05724
5.81486	-113.622	5.84638	1.92953	5.9407	0.108
5.81998	-112.731	5.85154	1.93613	5.94593	-0.08762
5.8251	-111.84	5.85669	6.33867	5.95117	0.07317
5.83023	-112.286	5.86184	1.21667	5.9564	-0.04846
5.83535	-111.84	5.86699	1.22326	5.96164	0.12973
5.84047	-111.84	5.87214	-0.23545	5.96687	-0.0833
5.8456	-112.731	5.87729	1.23646	5.97211	0.14715
5.85072	-113.177	5.88244	-0.95491	5.97734	-0.0833
5.85584	-113.622	5.88759	--	5.98257	0.14715
5.86097	-114.513	5.89274	--	5.98781	-0.03105
5.86609	-108.722	5.89789	--	5.99304	0.08194
5.87121	-110.059	5.90305	--	--	-0.10935
5.87634	-108.722	5.9082	--	--	0.25515
5.88146	-109.168	5.91335	--	--	0.01674
5.88658	-107.832	5.9185	--	--	0.24705
5.8917	-107.386	5.92365	--	--	0.08194
5.89683	-106.495	5.9288	--	--	0.31185
5.90195	-105.605	5.93395	--	--	0.11664
5.90707	-102.932	5.9391	--	--	0.39015
5.9122	-48.5921	5.94425	--	--	0.2781
5.91732	1.83721	5.94941	--	--	8.9505
5.92244	--	5.95456	--	--	8.1675
5.92757	--	5.95971	--	--	5.7105
5.93269	--	5.96486	--	--	3.672
5.93781	--	5.97001	--	--	2.4165
5.94294	--	5.97516	--	--	1.4985
5.94806	--	5.98031	--	--	1.3203
5.95318	--	5.98546	--	--	0.6858
5.95831	--	5.99061	--	--	0.7074
5.96343	--	5.99576	--	--	0.2214
5.96855	--	6.00092	--	--	0.46845
5.97368	--	6.00607	--	--	0.04712
5.9788	--	6.01122	--	--	0.2079
5.98392	--	6.01637	--	--	-0.02673
5.98905	--	6.02152	--	--	0.01674
5.99417	--	6.02667	--	--	0.07317
5.99929	--	6.03182	--	--	0.1944
6.00442	--	6.03697	--	--	-0.01377
6.00954	--	6.04212	--	--	0.1431
6.01466	--	6.04727	--	--	-0.11813
6.01979	--	6.05243	--	--	0.1431
6.02491	--	6.05758	--	--	-0.0702
6.03003	--	6.06273	--	--	0.01237
6.03516	--	6.06788	--	--	-0.08762
6.04028	--	6.07303	--	--	0.13406
6.0454	--	6.07818	--	--	-0.10503
6.05052	--	6.08333	--	--	0.05589
6.05565	--	6.08848	--	--	-0.10935
6.06077	--	6.09363	--	--	0.06885
6.06589	--	6.09878	--	--	-0.1404
6.07102	--	6.10394	--	--	-0.03551
6.07614	--	6.10909	--	--	-0.1566
6.08126	--	6.11424	--	--	0.0297
6.08639	--	6.11939	--	--	-0.20925
6.09151	--	6.12454	--	--	-0.01809
6.09663	--	6.12969	--	--	-0.24435
6.10176	--	6.13484	--	--	-8.4375
6.10688	--	6.13999	--	--	-8.0865
6.112	--	6.14514	--	--	-5.211
6.11713	--	6.15029	--	--	-4.59
6.12225	--	6.15545	--	--	-3.0105
6.12737	--	6.1606	--	--	-2.2275
6.1325	--	6.16575	--	--	-0.9396
6.13762	--	6.1709	--	--	-0.76545
6.14274	--	6.17605	--	--	-0.2619
6.14787	--	6.1812	--	--	-0.4266
6.15299	--	6.18635	--	--	-0.06156
6.15811	--	6.1915	--	--	-0.27
6.16324	--	6.19665	--	--	-0.0006804
6.16836	--	6.2018	--	--	-0.19575
6.17348	--	6.20696	--	--	-0.03983
6.17861	--	6.21211	--	--	-0.25245
6.18373	--	6.21726	--	--	-0.07452
6.18885	--	6.22241	--	--	-0.2268
6.19397	--	6.22756	--	--	0.21195
6.1991	--	6.23271	--	--	-0.1917
6.20422	--	6.23786	--	--	0.05589
6.20934	--	6.24301	--	--	-0.14445
6.21447	--	6.24816	--	--	0.02538
6.21959	--	6.25331	--	--	-0.0833
6.22471	--	6.25847	--	--	0.21735
6.22984	--	6.26362	--	--	-0.07898
6.23496	--	6.26877	--	--	0.15525
6.24008	--	6.27392	--	--	-0.07898
6.24521	--	6.27907	--	--	0.03848
6.25033	--	6.28422	--	--	-0.135
6.25545	--	6.28937	--	--	0.11232
6.26058	--	6.29452	--	--	-0.12245
6.2657	--	6.29967	--	--	0.06021
6.27082	--	6.30482	--	--	-0.10503
6.27595	--	6.30998	--	--	0.01237
6.28107	--	6.31513	--	--	-0.09626
6.28619	--	6.32028	--	--	0.1782
6.29132	--	6.32543	--	--	-0.07898
6.29644	--	6.33058	--	--	0.15525
6.30156	--	6.33573	--	--	-0.12677
6.30669	--	6.34088	--	--	0.23355
6.31181	--	6.34603	--	--	-0.09626
6.31693	--	6.35118	--	--	0.108
6.32206	--	6.35633	--	--	-0.09194
6.32718	--	6.36149	--	--	0.1512
6.3323	--	6.36664	--	--	-0.09194
6.33743	--	6.37179	--	--	0.02538
6.34255	--	6.37694	--	--	-0.06588
6.34767	--	6.38209	--	--	0.18225
6.35279	--	6.38724	--	--	-0.04846
6.35792	--	6.39239	--	--	0.1863
6.36304	--	6.39754	--	--	-0.06588
6.36816	--	6.40269	--	--	0.22545
6.37329	--	6.40784	--	--	-0.00502
6.37841	--	6.41299	--	--	0.29025
6.38353	--	6.41815	--	--	0.0297
6.38866	--	6.4233	--	--	0.33345
6.39378	--	6.42845	--	--	0.13406
6.3989	--	6.4336	--	--	0.729
6.40403	--	6.43875	--	--	8.451
6.40915	--	6.4439	--	--	6.723
6.41427	--	6.44905	--	--	4.7655
6.4194	--	6.4542	--	--	3.699
6.42452	--	6.45935	--	--	2.349
6.42964	--	6.46451	--	--	1.728
6.43477	--	6.46966	--	--	0.9909
6.43989	--	6.47481	--	--	0.6993
6.44501	--	6.47996	--	--	0.4077
6.45014	--	6.48511	--	--	0.46845
6.45526	--	6.49026	--	--	0.07763
6.46038	--	6.49541	--	--	0.2511
6.46551	--	6.50056	--	--	0.00367
6.47063	--	6.50571	--	--	0.19035
6.47575	--	6.51086	--	--	-0.04414
6.48088	--	6.51602	--	--	0.2079
6.486	--	6.52117	--	--	-0.00937
6.49112	--	6.52632	--	--	0.13905
6.49625	--	6.53147	--	--	-0.05724
6.50137	--	6.53662	--	--	0.16065
6.50649	--	6.54177	--	--	-0.07452
6.51161	--	6.54692	--	--	0.1211
6.51674	--	6.55207	--	--	-0.07898
6.52186	--	6.55722	--	--	-0.10503
6.52698	--	6.56237	--	--	-0.09626
6.53211	--	6.56752	--	--	0.3294
6.53723	--	6.57268	--	--	-0.11813
6.54235	--	6.57783	--	--	0.07763
6.54748	--	6.58298	--	--	-0.13109
6.5526	--	6.58813	--	--	0.05589
6.55772	--	6.59328	--	--	-0.14445
6.56285	--	6.59843	--	--	0.07317
6.56797	--	6.60358	--	--	-0.2484
6.57309	--	6.60873	--	--	0.06021
6.57822	--	6.61388	--	--	-0.22275
6.58334	--	6.61904	--	--	-0.05724
6.58846	--	6.62419	--	--	-7.641
6.59359	--	6.62934	--	--	-6.7635
6.59871	--	6.63449	--	--	-4.8735
6.60383	--	6.63964	--	--	-4.1715
6.60896	--	6.64479	--	--	-3.1185
6.61408	--	6.64994	--	--	-2.1735
6.6192	--	6.65509	--	--	-1.11375
6.62433	--	6.66024	--	--	-0.3834
6.62945	--	6.66539	--	--	-0.50895
6.63457	--	6.67054	--	--	-0.16605
6.6397	--	6.6757	--	--	-0.30105
6.64482	--	6.68085	--	--	0.1782
6.64994	--	6.686	--	--	-0.2133
6.65506	--	6.69115	--	--	0.03848
6.66019	--	6.6963	--	--	-0.27
6.66531	--	6.70145	--	--	-0.01809
6.67043	--	6.7066	--	--	-0.2403
6.67556	--	6.71175	--	--	0.02106
6.68068	--	6.7169	--	--	-0.23085
6.6858	--	6.72206	--	--	-0.0006804
6.69093	--	6.72721	--	--	-0.162
6.69605	--	6.73236	--	--	0.1512
6.70117	--	6.73751	--	--	-0.1485
6.7063	--	6.74266	--	--	0.08626
6.71142	--	6.74781	--	--	-0.10071
6.71654	--	6.75296	--	--	0.31185
6.72167	--	6.75811	--	--	-0.04846
6.72679	--	6.76326	--	--	0.02106
6.73191	--	6.76841	--	--	-0.11367
6.73704	--	6.77357	--	--	0.16875
6.74216	--	6.77872	--	--	-0.135
6.74728	--	6.78387	--	--	0.22545
6.75241	--	6.78902	--	--	-0.10935
6.75753	--	6.79417	--	--	0.09936
6.76265	--	6.79932	--	--	-0.07898
6.76778	--	6.80447	--	--	0.1211
6.7729	--	6.80962	--	--	-0.10503
6.77802	--	6.81477	--	--	0.15525
6.78315	--	6.81992	--	--	-0.03105
6.78827	--	6.82508	--	--	0.12973
6.79339	--	6.83023	--	--	-0.09626
6.79852	--	6.83538	--	--	0.12542
6.80364	--	6.84053	--	--	-0.1485
6.80876	--	6.84568	--	--	0.1647
6.81388	--	6.85083	--	--	-0.00937
6.81901	--	6.85598	--	--	0.1782
6.82413	--	6.86113	--	--	-0.07452
6.82925	--	6.86628	--	--	0.39015
6.83438	--	6.87143	--	--	-0.0702
6.8395	--	6.87658	--	--	0.12973
6.84462	--	6.88174	--	--	-0.05724
6.84975	--	6.88689	--	--	0.20385
6.85487	--	6.89204	--	--	-0.03983
6.85999	--	6.89719	--	--	0.21735
6.86512	--	6.90234	--	--	0.09491
6.87024	--	6.90749	--	--	0.3078
6.87536	--	6.91264	--	--	0.12542
6.88049	--	6.91779	--	--	0.14715
6.88561	--	6.92294	--	--	0.1944
6.89073	--	6.92809	--	--	8.5455
6.89586	--	6.93325	--	--	6.8445
6.90098	--	6.9384	--	--	5.4
6.9061	--	6.94355	--	--	3.348
6.91123	--	6.9487	--	--	2.9025
6.91635	--	6.95385	--	--	1.7415
6.92147	--	6.959	--	--	1.2987
6.9266	--	6.96415	--	--	0.6912
6.93172	--	6.9693	--	--	0.6345
6.93684	--	6.97445	--	--	0.2079
6.94197	--	6.97961	--	--	0.3294
6.94709	--	6.98476	--	--	0.03848
6.95221	--	6.98991	--	--	0.20385
6.95733	--	6.99506	--	--	-0.01809
6.96246	--	7.00021	--	--	0.12542
6.96758	--	7.00536	--	--	-0.04414
6.9727	--	7.01051	--	--	0.2214
6.97783	--	7.01566	--	--	-0.03105
6.98295	--	7.02081	--	--	0.1782
6.98807	--	7.02596	--	--	-0.07452
6.9932	--	7.03111	--	--	0.13905
6.99832	--	7.03627	--	--	-0.07898
7.00344	--	7.04142	--	--	0.21195
7.00857	--	7.04657	--	--	-0.03983
7.01369	--	7.05172	--	--	0.06021
7.01881	--	7.05687	--	--	-0.11367
7.02394	--	7.06202	--	--	0.13905
7.02906	--	7.06717	--	--	-0.09626
7.03418	--	7.07232	--	--	0.1431
7.03931	--	7.07747	--	--	-0.1404
7.04443	--	7.08263	--	--	0.07317
7.04955	--	7.08778	--	--	-0.16605
7.05468	--	7.09293	--	--	0.02538
7.0598	--	7.09808	--	--	-0.22275
7.06492	--	7.10323	--	--	-0.00937
7.07005	--	7.10838	--	--	-0.26595
7.07517	--	7.11353	--	--	-6.075
7.08029	--	7.11868	--	--	-7.965
7.08542	--	7.12383	--	--	-4.8195
7.09054	--	7.12898	--	--	-4.914
7.09566	--	7.13414	--	--	-3.402
7.10079	--	7.13929	--	--	-2.619
7.10591	--	7.14444	--	--	-1.14345
7.11103	--	7.14959	--	--	-0.77895
7.11615	--	7.15474	--	--	-0.30915
7.12128	--	7.15989	--	--	-0.4131
7.1264	--	7.16504	--	--	-0.1917
7.13152	--	7.17019	--	--	-0.2565
7.13665	--	7.17534	--	--	0.01237
7.14177	--	7.18049	--	--	-0.19575
7.14689	--	7.18565	--	--	-0.02673
7.15202	--	7.1908	--	--	-0.34425
7.15714	--	7.19595	--	--	-0.06156
7.16226	--	7.2011	--	--	-0.2403
7.16739	--	7.20625	--	--	-0.00937
7.17251	--	7.2114	--	--	-0.2484
7.17763	--	7.21655	--	--	0.03416
7.18276	--	7.2217	--	--	-0.15255
7.18788	--	7.22685	--	--	0.09058
7.193	--	7.232	--	--	0.00367
7.19813	--	7.23716	--	--	0.12542
7.20325	--	7.24231	--	--	-0.1404
7.20837	--	7.24746	--	--	0.09936
7.2135	--	7.25261	--	--	-0.0702
7.21862	--	7.25776	--
7.22374	--	7.26291	--
7.22887	--	7.26806	--
7.23399	--	7.27321	--
7.23911	--	7.27836	--
7.24424	--	7.28351	--
7.24936	--	7.28867	--
7.25448	--	7.29382	--
7.25961	--	7.29897	--
7.26473	--	7.30412	--
7.26985	--	7.30927	--
7.27497	--	7.31442	--
7.2801	--	7.31957	--
7.28522	--	7.32472	--
7.29034	--	7.32987	--
7.29547	--	7.33502	--
7.30059	--	7.34018	--
7.30571	--	7.34533	--
7.31084	--	7.35048	--
7.31596	--	7.35563	--
7.32108	--	7.36078	--
7.32621	--	7.36593	--
7.33133	--	7.37108	--
7.33645	--	7.37623	--
7.34158	--	7.38138	--
7.3467	--	7.38653	--
7.35182	--	7.39168	--
7.35695	--	7.39684	--
7.36207	--	7.40199	--
7.36719	--	7.40714	--
7.37232	--	7.41229	--
7.37744	--	7.41744	--
7.38256	--	7.42259	--
7.38769	--	7.42774	--
7.39281	--	7.43289	--
7.39793	--	7.43804	--
7.40306	--	7.4432	--
7.40818	--	7.44835	--
7.4133	--	7.4535	--
7.41842	--	7.45865	--
7.42355	--	7.4638	--
7.42867	--	7.46895	--
7.43379	--	7.4741	--
7.43892	--	7.47925	--
7.44404	--	7.4844	--
7.44916	--	7.48955	--
7.45429	--	7.49471	--
7.45941	--	7.49986	--
7.46453	--	7.50501	--
7.46966	--	7.51016	--
7.47478	--	7.51531	--
7.4799	--	7.52046	--
7.48503	--	7.52561	--
7.49015	--	7.53076	--
7.49527	--	7.53591	--
7.5004	--	7.54106	--
7.50552	--	7.54622	--
7.51064	--	7.55137	--
7.51577	--	7.55652	--
7.52089	--	7.56167	--
7.52601	--	7.56682	--
7.53114	--	7.57197	--
7.53626	--	7.57712	--
7.54138	--	7.58227	--
7.54651	--	7.58742	--
7.55163	--	7.59257	--
7.55675	--	7.59773	--
7.56188	--	7.60288	--
7.567	--	7.60803	--
7.57212	--	7.61318	--
7.57724	--	7.61833	--
7.58237	--	7.62348	--
7.58749	--	7.62863	--
7.59261	--	7.63378	--
7.59774	--	7.63893	--
7.60286	--	7.64408	--
7.60798	--	7.64924	--
7.61311	--	7.65439	--
7.61823	--	7.65954	--
7.62335	--	7.66469	--
7.62848	--	7.66984	--
7.6336	--	7.67499	--
7.63872	--	7.68014	--
7.64385	--	7.68529	--
7.64897	--	7.69044	--
7.65409	--	7.69559	--
7.65922	--	7.70074	--
7.66434	--	7.7059	--
7.66946	--	7.71105	--
7.67459	--	7.7162	--
7.67971	--	7.72135	--
7.68483	--	7.7265	--
7.68996	--	7.73165	--
7.69508	--	7.7368	--
7.7002	--	7.74195	--
7.70533	--	7.7471	--
7.71045	--	7.75226	--
7.71557	--	7.75741	--
7.72069	--	7.76256	--
7.72582	--	7.76771	--
7.73094	--	7.77286	--
7.73606	--	7.77801	--
7.74119	--	7.78316	--
7.74631	--	7.78831	--
7.75143	--	7.79346	--
7.75656	--	7.79861	--
7.76168	--	7.80377	--
7.7668	--	7.80892	--
7.77193	--	7.81407	--
7.77705	--	7.81922	--
7.78217	--	7.82437	--
7.7873	--	7.82952	--
7.79242	--	7.83467	--
7.79754	--	7.83982	--
7.80267	--	7.84497	--
7.80779	--	7.85012	--
7.81291	--	7.85527	--
7.81804	--	7.86043	--
7.82316	--	7.86558	--
7.82828	--	7.87073	--
7.83341	--	7.87588	--
7.83853	--	7.88103	--
7.84365	--	7.88618	--
7.84878	--	7.89133	--
7.8539	--	7.89648	--
7.85902	--	7.90163	--
7.86415	--	7.90678	--
7.86927	--	7.91194	--
7.87439	--	7.91709	--
7.87951	--	7.92224	--
7.88464	--	7.92739	--
7.88976	--	7.93254	--
7.89488	--	7.93769	--
7.90001	--	7.94284	--
7.90513	--	7.94799	--
7.91025	--	7.95314	--
7.91538	--	7.95829	--
7.9205	--	7.96345	--
7.92562	--	7.9686	--
7.93075	--	7.97375	--
7.93587	--	7.9789	--
7.94099	--	7.98405	--
7.94612	--	7.9892	--
7.95124	--	7.99435	--
7.95636	--	7.9995	--
7.96149	--	8.00465	--
7.96661	--	8.00981	--
7.97173	--	8.01496	--
7.97686	--	8.02011	--
7.98198	--	8.02526	--
7.9871	--	8.03041	--
7.99223	--	8.03556	--
7.99735	--	8.04071	--
8.00247	--	8.04586	--
8.0076	--	8.05101	--
8.01272	--	8.05616	--
8.01784	--	8.06132	--
8.02297	--	8.06647	--
8.02809	--	8.07162	--
8.03321	--	8.07677	--
8.03833	--	8.08192	--
8.04346	--	8.08707	--
8.04858	--	8.09222	--
8.0537	--	8.09737	--
8.05883	--	8.10252	--
8.06395	--	8.10767	--
8.06907	--	8.11283	--
8.0742	--	8.11798	--
8.07932	--	8.12313	--
8.08444	--	8.12828	--
8.08957	--	8.13343	--
8.09469	--	8.13858	--
8.09981	--	8.14373	--
8.10494	--	8.14888	--
8.11006	--	8.15403	--
8.11518	--	8.15918	--
8.12031	--	8.16434	--
8.12543	--	8.16949	--
8.13055	--	8.17464	--
8.13568	--	8.17979	--
8.1408	--	8.18494	--
8.14592	--	8.19009	--
8.15105	--	8.19524	--
8.15617	--	8.20039	--
8.16129	--	8.20554	--
8.16642	--	8.21069	--
8.17154	--	8.21584	--
8.17666	--	8.221	--
8.18178	--	8.22615	--
8.18691	--	8.2313	--
8.19203	--	8.23645	--
8.19715	--	8.2416	--
8.20228	--	8.24675	--
8.2074	--	8.2519	--
8.21252	--	8.25705	--
8.21765	--	8.2622	--
8.22277	--	8.26736	--
8.22789	--	8.27251	--
8.23302	--	8.27766	--
8.23814	--	8.28281	--
8.24326	--	8.28796	--
8.24839	--	8.29311	--
8.25351	--	8.29826	--
8.25863	--	8.30341	--
8.26376	--	8.30856	--
8.26888	--	8.31371	--
8.274	--	8.31886	--
8.27913	--	8.32402	--
8.28425	--	8.32917	--
8.28937	--	8.33432	--
8.2945	--	8.33947	--
8.29962	--	8.34462	--
8.30474	--	8.34977	--
8.30987	--	8.35492	--
8.31499	--	8.36007	--
8.32011	--	8.36522	--
8.32524	--	8.37038	--
8.33036	--	8.37553	--
8.33548	--	8.38068	--
8.3406	--	8.38583	--
8.34573	--	8.39098	--
8.35085	--	8.39613	--
8.35597	--	8.40128	--
8.3611	--	8.40643	--
8.36622	--	8.41158	--
8.37134	--	8.41673	--
8.37647	--	8.42188	--
8.38159	--	8.42704	--
8.38671	--	8.43219	--
8.39184	--	8.43734	--
8.39696	--	8.44249	--
8.40208	--	8.44764	--
8.40721	--	8.45279	--
8.41233	--	8.45794	--
8.41745	--	8.46309	--
8.42258	--	8.46824	--
8.4277	--	8.4734	--
8.43282	--	8.47855	--
8.43795	--	8.4837	--
8.44307	--	8.48885	--
8.44819	--	8.494	--
8.45332	--	8.49915	--
8.45844	--	8.5043	--
8.46356	--	8.50945	--
8.46869	--	8.5146	--
8.47381	--	8.51975	--
8.47893	--	8.52491	--
8.48406	--	8.53006	--
8.48918	--	8.53521	--
8.4943	--	8.54036	--
8.49942	--	8.54551	--
8.50455	--	8.55066	--
8.50967	--	8.55581	--
8.51479	--	8.56096	--
8.51992	--	8.56611	--
8.52504	--	8.57126	--
8.53016	--	8.57641	--
8.53529	--	8.58157	--
8.54041	--	8.58672	--
8.54553	--	8.59187	--
8.55066	--	8.59702	--
8.55578	--	8.60217	--
8.5609	--	8.60732	--
8.56603	--	8.61247	--
8.57115	--	8.61762	--
8.57627	--	8.62277	--
8.5814	--	8.62793	--
8.58652	--	8.63308	--
8.59164	--	8.63823	--
8.59677	--	8.64338	--
8.60189	--	8.64853	--
8.60701	--	8.65368	--
8.61214	--	8.65883	--
8.61726	--	8.66398	--
8.62238	--	8.66913	--
8.62751	--	8.67428	--
8.63263	--	8.67944	--
8.63775	--	8.68459	--
8.64287	--	8.68974	--
8.648	--	8.69489	--
8.65312	--	8.70004	--
8.65824	--	8.70519	--
8.66337	--	8.71034	--
8.66849	--	8.71549	--
8.67361	--	8.72064	--
8.67874	--	8.72579	--
8.68386	--	8.73095	--
8.68898	--	8.7361	--
8.69411	--	8.74125	--
8.69923	--	8.7464	--
8.70435	--	8.75155	--
8.70948	--	8.7567	--
8.7146	--	8.76185	--
8.71972	--	8.767	--
8.72485	--	8.77215	--
8.72997	--	8.7773	--
8.73509	--	8.78246	--
8.74022	--	8.78761	--
8.74534	--	8.79276	--
8.75046	--	8.79791	--
8.75559	--	8.80306	--
8.76071	--	8.80821	--
8.76583	--	8.81336	--
8.77096	--	8.81851	--
8.77608	--	8.82366	--
8.7812	--	8.82881	--
8.78633	--	8.83397	--
8.79145	--	8.83912	--
8.79657	--	8.84427	--
8.80169	--	8.84942	--
8.80682	--	8.85457	--
8.81194	--	8.85972	--
8.81706	--	8.86487	--
8.82219	--	8.87002	--
8.82731	--	8.87517	--
8.83243	--	8.88032	--
8.83756	--	8.88547	--
8.84268	--	8.89063	--
8.8478	--	8.89578	--
8.85293	--	8.90093	--
8.85805	--	8.90608	--
8.86317	--	8.91123	--
8.8683	--	8.91638	--
8.87342	--	8.92153	--
8.87854	--	8.92668	--
8.88367	--	8.93183	--
8.88879	--	8.93699	--
8.89391	--	8.94214	--
8.89904	--	8.94729	--
8.90416	--	8.95244	--
8.90928	--	8.95759	--
8.91441	--	8.96274	--
8.91953	--	8.96789	--
8.92465	--	8.97304	--
8.92978	--	8.97819	--
8.9349	--	8.98334	--
8.94002	--	8.9885	--
8.94514	--	8.99365	--
8.95027	--	8.9988	--
8.95539	--	9.00395	--
8.96051	--	9.0091	--
8.96564	--	9.01425	--
8.97076	--	9.0194	--
8.97588	--	9.02455	--
8.98101	--	9.0297	--
8.98613	--	9.03485	--
8.99125	--	9.04001	--
8.99638	--	9.04516	--
9.0015	--	9.05031	--
9.00662	--	9.05546	--
9.01175	--	9.06061	--
9.01687	--	9.06576	--
9.02199	--	9.07091	--
9.02712	--	9.07606	--
9.03224	--	9.08121	--
9.03736	--	9.08636	--
9.04249	--	9.09151	--
9.04761	--	9.09667	--
9.05273	--	9.10182	--
9.05786	--	9.10697	--
9.06298	--	9.11212	--
9.0681	--	9.11727	--
9.07323	--	9.12242	--
9.07835	--	9.12757	--
9.08347	--	9.13272	--
9.0886	--	9.13787	--
9.09372	--	9.14302	--
9.09884	--	9.14818	--
9.10396	--	9.15333	--
9.10909	--	9.15848	--
9.11421	--	9.16363	--
9.11933	--	9.16878	--
9.12446	--	9.17393	--
9.12958	--	9.17908	--
9.1347	--	9.18423	--
9.13983	--	9.18938	--
9.14495	--	9.19454	--
9.15007	--	9.19969	--
9.1552	--	9.20484	--
9.16032	--	9.20999	--
9.16544	--	9.21514	--
9.17057	--	9.22029	--
9.17569	--	9.22544	--
9.18081	--	9.23059	--
9.18594	--	9.23574	--
9.19106	--	9.24089	--
9.19618	--	9.24605	--
9.20131	--	9.2512	--
9.20643	--	9.25635	--
9.21155	--	9.2615	--
9.21668	--	9.26665	--
9.2218	--	9.2718	--
9.22692	--	9.27695	--
9.23205	--	9.2821	--
9.23717	--	9.28725	--
9.24229	--	9.2924	--
9.24742	--	9.29755	--
9.25254	--	9.30271	--
9.25766	--	9.30786	--
9.26278	--	9.31301	--
9.26791	--	9.31816	--
9.27303	--	9.32331	--
9.27815	--	9.32846	--
9.28328	--	9.33361	--
9.2884	--	9.33876	--
9.29352	--	9.34391	--
9.29865	--	9.34906	--
9.30377	--	9.35422	--
9.30889	--	9.35937	--
9.31402	--	9.36452	--
9.31914	--	9.36967	--
9.32426	--	9.37482	--
9.32939	--	9.37997	--
9.33451	--	9.38512	--
9.33963	--	9.39027	--
9.34476	--	9.39542	--
9.34988	--	9.40057	--
9.355	--	9.40573	--
9.36013	--	9.41088	--
9.36525	--	9.41603	--
9.37037	--	9.42118	--
9.3755	--	9.42633	--
9.38062	--	9.43148	--
9.38574	--	9.43663	--
9.39087	--	9.44178	--
9.39599	--	9.44693	--
9.40111	--	9.45209	--
9.40623	--	9.45724	--
9.41136	--	9.46239	--
9.41648	--	9.46754	--
9.4216	--	9.47269	--
9.42673	--	9.47784	--
9.43185	--	9.48299	--
9.43697	--	9.48814	--
9.4421	--	9.49329	--
9.44722	--	9.49844	--
9.45234	--	9.50359	--
9.45747	--	9.50875	--
9.46259	--	9.5139	--
9.46771	--	9.51905	--
9.47284	--	9.5242	--
9.47796	--	9.52935	--
9.48308	--	9.5345	--
9.48821	--	9.53965	--
9.49333	--	9.5448	--
9.49845	--	9.54995	--
9.50358	--	9.55511	--
9.5087	--	9.56026	--
9.51382	--	9.56541	--
9.51895	--	9.57056	--
9.52407	--	9.57571	--
9.52919	--	9.58086	--
9.53432	--	9.58601	--
9.53944	--	9.59116	--
9.54456	--	9.59631	--
9.54969	--	9.60146	--
9.55481	--	9.60661	--
9.55993	--	9.61177	--
9.56505	--	9.61692	--
9.57018	--	9.62207	--
9.5753	--	9.62722	--
9.58042	--	9.63237	--
9.58555	--	9.63752	--
9.59067	--	9.64267	--
9.59579	--	9.64782	--
9.60092	--	9.65297	--
9.60604	--	9.65813	--
9.61116	--	9.66328	--
9.61629	--	9.66843	--
9.62141	--	9.67358	--
9.62653	--	9.67873	--
9.63166	--	9.68388	--
9.63678	--	9.68903	--
9.6419	--	9.69418	--
9.64703	--	9.69933	--
9.65215	--	9.70448	--
9.65727	--	9.70964	--
9.6624	--	9.71479	--
9.66752	--	9.71994	--
9.67264	--	9.72509	--
9.67777	--	9.73024	--
9.68289	--	9.73539	--
9.68801	--	9.74054	--
9.69314	--	9.74569	--
9.69826	--	9.75084	--
9.70338	--	9.75599	--
9.7085	--	9.76114	--
9.71363	--	9.7663	--
9.71875	--	9.77145	--
9.72387	--	9.7766	--
9.729	--	9.78175	--
9.73412	--	9.7869	--
9.73924	--	9.79205	--
9.74437	--	9.7972	--
9.74949	--	9.80235	--
9.75461	--	9.8075	--
9.75974	--	9.81266	--
9.76486	--	9.81781	--
9.76998	--	9.82296	--
9.77511	--	9.82811	--
9.78023	--	9.83326	--
9.78535	--	9.83841	--
9.79048	--	9.84356	--
9.7956	--	9.84871	--
9.80072	--	9.85386	--
9.80585	--	9.85901	--
9.81097	--	9.86416	--
9.81609	--	9.86932	--
9.82122	--	9.87447	--
9.82634	--	9.87962	--
9.83146	--	9.88477	--
9.83659	--	9.88992	--
9.84171	--	9.89507	--
9.84683	--	9.90022	--
9.85196	--	9.90537	--
9.85708	--	9.91052	--
9.8622	--	9.91568	--
9.86732	--	9.92083	--
9.87245	--	9.92598	--
9.87757	--	9.93113	--
9.88269	--	9.93628	--
9.88782	--	9.94143	--
9.89294	--	9.94658	--
9.89806	--	9.95173	--
9.90319	--	9.95688	--
9.90831	--	9.96203	--
9.91343	--	9.96719	--
9.91856	--	9.97234	--
9.92368	--	9.97749	--
9.9288	--	9.98264	--
9.93393	--	9.98779	--
9.93905	--	9.99294	--
9.94417	--	9.99809	--
9.9493	--	10.0032	--
9.95442	--	10.0084	--
9.95954	--	10.0135	--
9.96467	--	10.0187	--
9.96979	--	10.0238	--
9.97491	--	10.029	--
9.98004	--	10.0342	--
9.98516	--	10.0393	--
9.99028	--	10.0444	--
9.99541	--	10.0496	--
10.0005	--	10.0548	--
10.0056	--	10.0599	--
10.0108	--	10.065	--
10.0159	--	10.0702	--
10.021	--	10.0754	--
10.0261	--	10.0805	--
10.0313	--	10.0857	--
10.0364	--	10.0908	--
10.0415	--	10.096	--
10.0466	--	10.1011	--
10.0518	--	10.1063	--
10.0569	--	10.1114	--
10.062	--	10.1166	--
10.0671	--	10.1217	--
10.0723	--	10.1269	--
10.0774	--	10.132	--
10.0825	--	10.1372	--
10.0876	--	10.1423	--
10.0928	--	10.1475	--
10.0979	--	10.1526	--
10.103	--	10.1578	--
10.1081	--	10.1629	--
10.1132	--	10.1681	--
10.1184	--	10.1732	--
10.1235	--	10.1784	--
10.1286	--	10.1835	--
10.1337	--	10.1887	--
10.1389	--	10.1938	--
10.144	--	10.199	--
10.1491	--	10.2041	--
10.1542	--	10.2093	--
10.1593	--	10.2144	--
10.1645	--	10.2196	--
10.1696	--	10.2247	--
10.1747	--	10.2299	--
10.1798	--	10.235	--
10.185	--	10.2402	--
10.1901	--	10.2453	--
10.1952	--	10.2505	--
10.2003	--	10.2556	--
10.2055	--	10.2608	--
10.2106	--	10.2659	--
10.2157	--	10.2711	--
10.2208	--	10.2762	--
10.2259	--	10.2814	--
10.2311	--	10.2866	--
10.2362	--	10.2917	--
10.2413	--	10.2968	--
[truncated: 38,016 more rows]

## Sheet: Figure 4a
1.6	7.5	0.4335	30.2775
3.2	85.4676	3.53674	156.491
4.8	95.9815	6.98998	177.346
6.4	95.567	8.02287	188.716
8	37.2319	2.2148	70.1001

## Sheet: Figure 4b
1	30	0.567	58.5
2	60	2.268	114.5
3	76	3.969	136.5
4	80	7.371	139.5
5	50	2.835	86

[truncated: 8 more sheets: Figure 4c, Figure 4d, Figure 4e, Figure 4f, Figure 4g, Figure 5a, Figure 5b, Figure 5c]
